# Supplementary material for: VAMPr: VAriant Mapping and Prediction of antibiotic resistance via explainable features and machine learning
Source: PLoS Comput Biol. 2020 Jan 13;16(1):e1007511. doi: 10.1371/journal.pcbi.1007511 (PMC7015433; doi:10.1371/journal.pcbi.1007511)
Supplement: S2 Table — This table listed 3,393 bacterial isolates with their BioSample accession ID and antimicrobial susceptibility measurement from NCBI Antibiogram. They are included in the analysis of VAMPr association and prediction models. (XLSX) [file pcbi.1007511.s003.xlsx]

## Sheet: Sheet1
BioSample accession	Species	amikacin	amoxicillin	amoxicillin-clavulanic acid	ampicillin	ampicillin-sulbactam	aztreonam	cefazolin	cefepime	cefotaxime	cefoxitin	ceftazidime	ceftiofur	ceftriaxone	cefuroxime	chloramphenicol	ciprofloxacin	clindamycin	doripenem	ertapenem	erythromycin	gentamicin	imipenem	kanamycin	levofloxacin	meropenem	piperacillin-tazobactam	tetracycline	tobramycin	trimethoprim-sulfamethoxazole
SAMN02437318	Acinetobacter baumannii	S				R											R									R			S
SAMN02437332	Acinetobacter baumannii	S				R											R									R			S
SAMN04014874	Acinetobacter baumannii	S				R				R							R		R						R	R		S	R
SAMN04014876	Acinetobacter baumannii	S				R				R							R		R						R	R		R	S
SAMN04014877	Acinetobacter baumannii									R							R		R						R	R		R	R
SAMN04014878	Acinetobacter baumannii	S				R				R							R		R						R	R		S	R
SAMN04014886	Acinetobacter baumannii	S				R											R		R						R	R		R	S
SAMN04014893	Acinetobacter baumannii	S				S				R							R		R						R	R		S	R
SAMN04014897	Acinetobacter baumannii	S				R				R							R		R						R	R		R	S
SAMN04014904	Acinetobacter baumannii	S				R				R							R		R						R	R		R	S
SAMN04014911	Acinetobacter baumannii	S				S				R							R		R						R	R		S	R
SAMN04014919	Acinetobacter baumannii	R								R							R		R						R	R		R	R
SAMN04014924	Acinetobacter baumannii	R				R				R							R		R						R	R		R	R
SAMN04014929	Acinetobacter baumannii	R				R				R							R		R						R	R		R	R
SAMN04014942	Acinetobacter baumannii									R							R		R						R	R			R
SAMN04014943	Acinetobacter baumannii	R				S				R							R								R			R	R
SAMN04022941	Acinetobacter baumannii																R								R	R		R	R
SAMN04229822	Acinetobacter baumannii																S									S
SAMN04229823	Acinetobacter baumannii					S											R									S
SAMN04229824	Acinetobacter baumannii	S															R								S	S
SAMN04229825	Acinetobacter baumannii	S				R											S								S				R
SAMN04229826	Acinetobacter baumannii	S				R											S								S
SAMN04252827	Acinetobacter baumannii																R									R			R
SAMN04254727	Acinetobacter baumannii					S											R								R	R			R
SAMN04254728	Acinetobacter baumannii	S				S											R								R	R
SAMN04254729	Acinetobacter baumannii					R											R								R	R
SAMN04254730	Acinetobacter baumannii					S											R								R	R			R
SAMN04254731	Acinetobacter baumannii					S											R								R	R
SAMN04339712	Acinetobacter baumannii																R								R	R		R	R
SAMN04445872	Acinetobacter baumannii	S				R											R								R	S			S
SAMN04445873	Acinetobacter baumannii	R				S											R								R	R			R
SAMN04445874	Acinetobacter baumannii	S				S											R								R				R
SAMN04445875	Acinetobacter baumannii	S				S											R								R	R			R
SAMN04445876	Acinetobacter baumannii					R																			R				R
SAMN04446435	Acinetobacter baumannii					S																			R	R			R
SAMN04446436	Acinetobacter baumannii					S											R								R				R
SAMN04446437	Acinetobacter baumannii					S											R								R	R			R
SAMN04446438	Acinetobacter baumannii	S				S											R								R	R			S
SAMN04446439	Acinetobacter baumannii	S				S																						S
SAMN04446440	Acinetobacter baumannii	S				S																				S		S
SAMN04446441	Acinetobacter baumannii	S				S											S								S			S
SAMN04446442	Acinetobacter baumannii	S				S											R		S						S			S	S
SAMN04446443	Acinetobacter baumannii	S				S											S								S				S
SAMN04446444	Acinetobacter baumannii	S															R								S			S	S
SAMN04446445	Acinetobacter baumannii	S				S											R											S	S
SAMN04446446	Acinetobacter baumannii	S				S											R											S	S
SAMN04446447	Acinetobacter baumannii	S				S											R											S	S
SAMN04446448	Acinetobacter baumannii	S				S											R											S	S
SAMN04446449	Acinetobacter baumannii	S				S											R											S	S
SAMN04446450	Acinetobacter baumannii	S				S																						S	S
SAMN04446451	Acinetobacter baumannii	R				S											R								R	R
SAMN04446452	Acinetobacter baumannii	R				S											R								R	R
SAMN04446453	Acinetobacter baumannii	R				R											R								R	R
SAMN04446454	Acinetobacter baumannii	S				S											R								R				S
SAMN04446456	Acinetobacter baumannii					R											R								R	R
SAMN04446457	Acinetobacter baumannii	R				S											R								R	R
SAMN04446458	Acinetobacter baumannii	R															R									R
SAMN04446459	Acinetobacter baumannii	R				S											R								R	R
SAMN04446460	Acinetobacter baumannii	S				R											R									R			S
SAMN04446461	Acinetobacter baumannii	R															R								R	R
SAMN04446462	Acinetobacter baumannii	S				S											R								R	R			R
SAMN04446463	Acinetobacter baumannii	S				R											R								R	R			S
SAMN04446464	Acinetobacter baumannii	S															R									R
SAMN04446465	Acinetobacter baumannii	R				R											R								R	R			S
SAMN04446466	Acinetobacter baumannii					R											R								R	R		S	S
SAMN04446467	Acinetobacter baumannii	S															R								R	R			S
SAMN04446468	Acinetobacter baumannii	S				S											R									S		S
SAMN04446469	Acinetobacter baumannii	S				S											R		S									S	S
SAMN04446470	Acinetobacter baumannii	S				S											S		S						S
SAMN04446471	Acinetobacter baumannii	S				S											S								S				S
SAMN04446472	Acinetobacter baumannii	S				S											R											S
SAMN04446473	Acinetobacter baumannii	S				S											R											S	S
SAMN04446474	Acinetobacter baumannii	S															R											S	S
SAMN04446475	Acinetobacter baumannii	S				S											R								R			S	S
SAMN04446476	Acinetobacter baumannii	S				S											R											S	S
SAMN04446477	Acinetobacter baumannii	S				R											R									R		S	S
SAMN04446520	Acinetobacter baumannii	S				R																			R	R			S
SAMN04446535	Acinetobacter baumannii	R															R								R	R
SAMN04446538	Acinetobacter baumannii					S																			R	R			S
SAMN04446540	Acinetobacter baumannii					R																				R			S
SAMN04446541	Acinetobacter baumannii																									R			S
SAMN04446542	Acinetobacter baumannii																									R			R
SAMN04446543	Acinetobacter baumannii					R																				R
SAMN04446544	Acinetobacter baumannii					S																				R
SAMN04446545	Acinetobacter baumannii																									R
SAMN04446546	Acinetobacter baumannii					R																				R
SAMN04446547	Acinetobacter baumannii																									R		S	R
SAMN04446548	Acinetobacter baumannii																									R			S
SAMN04446549	Acinetobacter baumannii					R																				R			S
SAMN04446550	Acinetobacter baumannii					R											R									R		S	S
SAMN04446551	Acinetobacter baumannii	S															R								S	R		S	S
SAMN04446555	Acinetobacter baumannii	S				R											R								R	R			S
SAMN04446556	Acinetobacter baumannii	S				R											R								R	R			S
SAMN04446557	Acinetobacter baumannii																								R	R			S
SAMN04446558	Acinetobacter baumannii																								R	R			R
SAMN04446559	Acinetobacter baumannii					S											R									R			S
SAMN04446560	Acinetobacter baumannii					R																			R	R		S
SAMN04447699	Acinetobacter baumannii	S															R											S	S
SAMN04447700	Acinetobacter baumannii					S											R								R
SAMN04447701	Acinetobacter baumannii	S															R											S	S
SAMN04447702	Acinetobacter baumannii	S				S											R											S	S
SAMN04447703	Acinetobacter baumannii	S				S											R											S	S
SAMN04447704	Acinetobacter baumannii	S				S											R											S	S
SAMN04447705	Acinetobacter baumannii	S															R									R		S	S
SAMN04447706	Acinetobacter baumannii	S				S											R											S	S
SAMN04447707	Acinetobacter baumannii	S															R									R		S	S
SAMN04447708	Acinetobacter baumannii	S															R								S			S
SAMN04447709	Acinetobacter baumannii	S				S											R									R		S	S
SAMN04447710	Acinetobacter baumannii	S				S											R								R			S	S
SAMN04447711	Acinetobacter baumannii	S				S											R											S	S
SAMN04447712	Acinetobacter baumannii	S				S											R								R			S	S
SAMN04447713	Acinetobacter baumannii	S				S											R											S	S
SAMN04447714	Acinetobacter baumannii																R								R				R
SAMN04447715	Acinetobacter baumannii	S				S											R											S	S
SAMN04447716	Acinetobacter baumannii	S				S											R								R			S	S
SAMN04447717	Acinetobacter baumannii	S															R								R			S	S
SAMN04447718	Acinetobacter baumannii	S				S											R								S			S	S
SAMN04447719	Acinetobacter baumannii	S				S											R									R		S	S
SAMN04447720	Acinetobacter baumannii	S															R											S	S
SAMN04447721	Acinetobacter baumannii	S				S											R									R		S	S
SAMN04447722	Acinetobacter baumannii	S				S											R
SAMN04448596	Acinetobacter baumannii					S											R								R
SAMN04448648	Acinetobacter baumannii	S				R											R								R				S
SAMN04450953	Acinetobacter baumannii					S											R												R
SAMN04450954	Acinetobacter baumannii					S											R									R			R
SAMN04450955	Acinetobacter baumannii	S				R											R		S							S			S
SAMN04450956	Acinetobacter baumannii	S				R											R		S							S			S
SAMN04450957	Acinetobacter baumannii	S				R											R		S							S			S
SAMN04450958	Acinetobacter baumannii					S											R		S							S
SAMN04450959	Acinetobacter baumannii	S				S											S		S						S	S		S	S
SAMN04450960	Acinetobacter baumannii	S				S											S		S						S	S		S	S
SAMN04450961	Acinetobacter baumannii	S				S				S									S						S	S		S	S
SAMN04450965	Acinetobacter baumannii	R				S											R								R	S		S	R
SAMN04450966	Acinetobacter baumannii	S				S											R								R	S
SAMN04450967	Acinetobacter baumannii	S				S											R								R	S			R
SAMN04450968	Acinetobacter baumannii					S											R								R				R
SAMN04450969	Acinetobacter baumannii	S				S																			R				S
SAMN04450970	Acinetobacter baumannii					S																			R				R
SAMN04450971	Acinetobacter baumannii	S				S											R								R	R			R
SAMN04450972	Acinetobacter baumannii	R				S											R								R	R			R
SAMN04450973	Acinetobacter baumannii	S				S											R								R	R			R
SAMN04450974	Acinetobacter baumannii	S				S											R								R	R			R
SAMN04450975	Acinetobacter baumannii	S				S											R								R	R			R
SAMN04450976	Acinetobacter baumannii	S				S											R								R	R			R
SAMN04456583	Acinetobacter baumannii																R									R		R	R
SAMN04456589	Acinetobacter baumannii																R								R	R		R	S
SAMN04456594	Acinetobacter baumannii																R								R			R	S
SAMN04456595	Acinetobacter baumannii																R								R			R	S
SAMN04457322	Acinetobacter baumannii	S				S																						S
SAMN04457323	Acinetobacter baumannii	S															R											S	S
SAMN04457324	Acinetobacter baumannii	S				S											R											S	S
SAMN04457325	Acinetobacter baumannii	S															R											S	S
SAMN04457326	Acinetobacter baumannii	S				S											R											S	S
SAMN04457327	Acinetobacter baumannii	S				S											R											S	S
SAMN04457328	Acinetobacter baumannii	S				S											R								R			S	S
SAMN04457329	Acinetobacter baumannii	S				S											R											S
SAMN04457330	Acinetobacter baumannii	S				S											R								R			S	S
SAMN04457331	Acinetobacter baumannii	S				S											R											S	S
SAMN04479995	Acinetobacter baumannii	S				S				S							S		S						S			S	S
SAMN04479996	Acinetobacter baumannii	S				S											S								S			S	S
SAMN04479997	Acinetobacter baumannii	S				R																							S
SAMN04479998	Acinetobacter baumannii	S				R											R								R				S
SAMN04480078	Acinetobacter baumannii	S				R											R									R			S
SAMN04480079	Acinetobacter baumannii	S				R											R									R			S
SAMN04480080	Acinetobacter baumannii	S				R											R									R			S
SAMN04480650	Acinetobacter baumannii					R																			R	R			S
SAMN04480653	Acinetobacter baumannii	S				S											S		S						S	S		S	S
SAMN04480654	Acinetobacter baumannii	S				R											R								R	S			S
SAMN04480655	Acinetobacter baumannii	S				S											S								S	S		S	S
SAMN04480656	Acinetobacter baumannii	S				S											S								S	S		S	S
SAMN04480657	Acinetobacter baumannii	S				S											S								S	S		S	S
SAMN04480658	Acinetobacter baumannii	R				S											R								R	R
SAMN04480659	Acinetobacter baumannii	S				S																			S	S			S
SAMN04480660	Acinetobacter baumannii	S				S											S								S	S		S	S
SAMN04480661	Acinetobacter baumannii	S				S											S								S	S		S	S
SAMN04480662	Acinetobacter baumannii	S				S											R								R	S		S
SAMN04480663	Acinetobacter baumannii	S				S				S							S								S				S
SAMN04480664	Acinetobacter baumannii	S				S				S							S								S			S	S
SAMN04480665	Acinetobacter baumannii					R											R								R
SAMN04480666	Acinetobacter baumannii	S				S											S								S	S		S	S
SAMN04480668	Acinetobacter baumannii	S				R											R									R			S
SAMN04482432	Acinetobacter baumannii	S															R								S			S	S
SAMN04482433	Acinetobacter baumannii	S															R											S	S
SAMN04482434	Acinetobacter baumannii	S				S											R											S	S
SAMN04482435	Acinetobacter baumannii	S				S											R											S	S
SAMN04482436	Acinetobacter baumannii	S															R											S	S
SAMN04482437	Acinetobacter baumannii	S				S											R											S	S
SAMN04482438	Acinetobacter baumannii	S				S											R											S	S
SAMN04482439	Acinetobacter baumannii	S				S											R		S									S	S
SAMN04482440	Acinetobacter baumannii	S				S											R											S	S
SAMN04482441	Acinetobacter baumannii	S				S											R									R		S	S
SAMN04482442	Acinetobacter baumannii	S															R									R		S	S
SAMN04482443	Acinetobacter baumannii	S				S											R											S	S
SAMN04482444	Acinetobacter baumannii	S				S											R											S	S
SAMN04482445	Acinetobacter baumannii	S				R											R								S	R		S
SAMN04482446	Acinetobacter baumannii	S				S											R											S	S
SAMN04482447	Acinetobacter baumannii	S				S											R									R		S	S
SAMN04482448	Acinetobacter baumannii	S				S											R											S	S
SAMN04482449	Acinetobacter baumannii	S				S											R									R		S	S
SAMN04482450	Acinetobacter baumannii	S				S											R											S	S
SAMN04482451	Acinetobacter baumannii	S				S											R									R		S	S
SAMN04482452	Acinetobacter baumannii	S				R											R								R	R		S	R
SAMN04482453	Acinetobacter baumannii	S															R											S	S
SAMN04482454	Acinetobacter baumannii	S				S											R											S	S
SAMN04482455	Acinetobacter baumannii	S				S											R											S	S
SAMN04485901	Acinetobacter baumannii	S				R																			R
SAMN04485902	Acinetobacter baumannii	S				S											S								S	S		S	S
SAMN04485903	Acinetobacter baumannii	S				S													S						R	S		S
SAMN04485904	Acinetobacter baumannii	S				R																				S			S
SAMN04485905	Acinetobacter baumannii	S				S													S						R	S		S	S
SAMN04485906	Acinetobacter baumannii	S				S											S								S	S		S	S
SAMN04485907	Acinetobacter baumannii					S													S						R	S		S
SAMN04485908	Acinetobacter baumannii					S																				S			R
SAMN04485909	Acinetobacter baumannii	S				R																			R	S			S
SAMN04485910	Acinetobacter baumannii	S				S											S		S						S	S		S	S
SAMN04485911	Acinetobacter baumannii					R													S							S			R
SAMN04485912	Acinetobacter baumannii					R											R		S						R	R			R
SAMN04485913	Acinetobacter baumannii	S				R																				S			S
SAMN04485914	Acinetobacter baumannii	S				S				S							S		S						S	S		S	S
SAMN04485915	Acinetobacter baumannii					S													S						R	S
SAMN04485916	Acinetobacter baumannii																R									S			R
SAMN04485917	Acinetobacter baumannii																R									S			R
SAMN04485918	Acinetobacter baumannii					S																			R				R
SAMN04487132	Acinetobacter baumannii																R		S							S			R
SAMN04487133	Acinetobacter baumannii					S											R		S							S			R
SAMN04487134	Acinetobacter baumannii	S				R											R		S							S			S
SAMN04487135	Acinetobacter baumannii	S				S											S		S						S	S		S	S
SAMN04487136	Acinetobacter baumannii	S				S											S		S						S	S		S	S
SAMN04487137	Acinetobacter baumannii	S				S											S		S						S	S		S	S
SAMN04487138	Acinetobacter baumannii	S				R											R									S			S
SAMN04487141	Acinetobacter baumannii					R											R		S							S
SAMN04487142	Acinetobacter baumannii	S				S											S		S						S	S		S	S
SAMN04487143	Acinetobacter baumannii	S				S				S							R		S						S	S			S
SAMN04487144	Acinetobacter baumannii	S				S											R									S			R
SAMN04487145	Acinetobacter baumannii																R									S
SAMN04487146	Acinetobacter baumannii	S				S											S		S						S	S		S	S
SAMN04487147	Acinetobacter baumannii					S											R									S			R
SAMN04487148	Acinetobacter baumannii					S											S		S						S	S
SAMN04487149	Acinetobacter baumannii	S				S											R								R	R			R
SAMN04488268	Acinetobacter baumannii	S				S											R		S						R				S
SAMN04488269	Acinetobacter baumannii					R											R		S						R
SAMN04488270	Acinetobacter baumannii	S				S											R								S				R
SAMN04488271	Acinetobacter baumannii					S											R								R				R
SAMN04488272	Acinetobacter baumannii					S											R								R				R
SAMN04488273	Acinetobacter baumannii					R											R		S						R				S
SAMN04488274	Acinetobacter baumannii					S											R								R				R
SAMN04488275	Acinetobacter baumannii					S											R								R				R
SAMN04488276	Acinetobacter baumannii	S				S											S		S						S			S
SAMN04488277	Acinetobacter baumannii	S				R											R		S						S
SAMN04488278	Acinetobacter baumannii	S				R											R		S						S				S
SAMN04488279	Acinetobacter baumannii					R											R		S						R				R
SAMN04488280	Acinetobacter baumannii					R											R		S						R				S
SAMN04488281	Acinetobacter baumannii	S				R											R								R				S
SAMN04488282	Acinetobacter baumannii					R											R								R				S
SAMN04488283	Acinetobacter baumannii					R											R								R				R
SAMN04488284	Acinetobacter baumannii	S				S											R
SAMN04488285	Acinetobacter baumannii					R											R											S	S
SAMN04488286	Acinetobacter baumannii	S				R											R								S
SAMN04488287	Acinetobacter baumannii					S											R								R				R
SAMN04488288	Acinetobacter baumannii	S				S											S								S				S
SAMN04488289	Acinetobacter baumannii					R											R								R				S
SAMN04488290	Acinetobacter baumannii					R																			S			S	S
SAMN04488291	Acinetobacter baumannii	S				R											R								S				S
SAMN04488292	Acinetobacter baumannii					S											R								R	R
SAMN04488293	Acinetobacter baumannii					S											R								R				R
SAMN04491035	Acinetobacter baumannii	S				R											R									R			S
SAMN04491036	Acinetobacter baumannii	R				R											R								R	R			R
SAMN04491037	Acinetobacter baumannii	R															R								R	R			R
SAMN04491038	Acinetobacter baumannii					R											R								R	R		S
SAMN04491039	Acinetobacter baumannii					R											R									R			S
SAMN04491040	Acinetobacter baumannii																								R	R			R
SAMN04491041	Acinetobacter baumannii	R				R											R								R	R		S	S
SAMN04491042	Acinetobacter baumannii	S				R											R								R	R			S
SAMN04491433	Acinetobacter baumannii					R											R								R				S
SAMN04491434	Acinetobacter baumannii	S				R											R								R
SAMN04491435	Acinetobacter baumannii	S				R											R								R				S
SAMN04491436	Acinetobacter baumannii	S				R											R								R				S
SAMN04491437	Acinetobacter baumannii	S				R											R								R				S
SAMN04491438	Acinetobacter baumannii	S				R											R								R				S
SAMN04491439	Acinetobacter baumannii	S				S											R								R	R			S
SAMN04491440	Acinetobacter baumannii	S				R											R								R	R			S
SAMN04491441	Acinetobacter baumannii	S				S											R									R			S
SAMN04491442	Acinetobacter baumannii	S				R											R								R	R			S
SAMN04491443	Acinetobacter baumannii	S				R											R								R	R			S
SAMN04491444	Acinetobacter baumannii					S											R									R			S
SAMN04491445	Acinetobacter baumannii					S											R								S	R			S
SAMN04491446	Acinetobacter baumannii					S											R									R			S
SAMN04491447	Acinetobacter baumannii																R									R			S
SAMN04491448	Acinetobacter baumannii					S											R									R			S
SAMN04491449	Acinetobacter baumannii					R											R									R			S
SAMN04491450	Acinetobacter baumannii	S				S											S								S			S	S
SAMN04491451	Acinetobacter baumannii	S				R											R								R	R			S
SAMN04491452	Acinetobacter baumannii					R											R								R	R			S
SAMN04491453	Acinetobacter baumannii					R											R									R			S
SAMN04491454	Acinetobacter baumannii					R											R								S	R			S
SAMN04515390	Acinetobacter baumannii	S				R													S							S			S
SAMN04515391	Acinetobacter baumannii	S				S											S								S	S		S	S
SAMN04515392	Acinetobacter baumannii					R													S							S			S
SAMN04515393	Acinetobacter baumannii					S																				S
SAMN04515394	Acinetobacter baumannii	S				S											S		S						S
SAMN04515395	Acinetobacter baumannii					S
SAMN04515396	Acinetobacter baumannii	S				S											S		S						S
SAMN04515397	Acinetobacter baumannii					S
SAMN04515398	Acinetobacter baumannii	S				S											S		S						S			S	S
SAMN04515399	Acinetobacter baumannii					S
SAMN04515400	Acinetobacter baumannii					S
SAMN04515401	Acinetobacter baumannii	S				S													S
SAMN04515402	Acinetobacter baumannii	S				R													S										S
SAMN04515403	Acinetobacter baumannii					S
SAMN04515404	Acinetobacter baumannii					S
SAMN04515405	Acinetobacter baumannii					S
SAMN04515406	Acinetobacter baumannii	S				S
SAMN04515407	Acinetobacter baumannii	S				R													S						S			S
SAMN04515408	Acinetobacter baumannii					S
SAMN04515409	Acinetobacter baumannii					R
SAMN04515789	Acinetobacter baumannii					S													S							S		S
SAMN04515790	Acinetobacter baumannii					S
SAMN04515791	Acinetobacter baumannii	S				R													S							S			S
SAMN04515792	Acinetobacter baumannii	S				S											S								S	S		S	S
SAMN04515793	Acinetobacter baumannii					R													S
SAMN04515794	Acinetobacter baumannii	S				S
SAMN04515795	Acinetobacter baumannii	S				S																			S			S
SAMN04515796	Acinetobacter baumannii	S				S											S		S						S			S	S
SAMN04515797	Acinetobacter baumannii					S
SAMN04515798	Acinetobacter baumannii	S				S											S		S						S
SAMN04515799	Acinetobacter baumannii					S
SAMN04515800	Acinetobacter baumannii	S				R											S		S						S			S	S
SAMN04515801	Acinetobacter baumannii					S
SAMN04515802	Acinetobacter baumannii	S				R																							S
SAMN04515803	Acinetobacter baumannii					S
SAMN04515804	Acinetobacter baumannii					R													S
SAMN04515805	Acinetobacter baumannii	S				S
SAMN04515806	Acinetobacter baumannii					R													S
SAMN04515807	Acinetobacter baumannii	S				S											S		S						S			S	S
SAMN04515808	Acinetobacter baumannii	S				S											S								S			S	S
SAMN04515809	Acinetobacter baumannii	S				R
SAMN04516582	Acinetobacter baumannii	S				S											S								S			S	S
SAMN04525189	Acinetobacter baumannii	S				S				S							S								S			S	S
SAMN04525190	Acinetobacter baumannii	S				S
SAMN04525191	Acinetobacter baumannii	S				S
SAMN04525192	Acinetobacter baumannii					R																			S			S
SAMN04525193	Acinetobacter baumannii					R																			S			S
SAMN04525194	Acinetobacter baumannii	S				S																						S
SAMN04525195	Acinetobacter baumannii					S
SAMN04525196	Acinetobacter baumannii					S
SAMN04525197	Acinetobacter baumannii					S
SAMN04525198	Acinetobacter baumannii	S																							S			S
SAMN04525199	Acinetobacter baumannii	S				R																			S
SAMN04525200	Acinetobacter baumannii	S				R																							S
SAMN04525201	Acinetobacter baumannii	S				R
SAMN04525202	Acinetobacter baumannii	S				S											S								S			S	S
SAMN04525203	Acinetobacter baumannii					S
SAMN04525204	Acinetobacter baumannii	S				R																							S
SAMN04525205	Acinetobacter baumannii	S																	S										S
SAMN04525206	Acinetobacter baumannii					S
SAMN04525207	Acinetobacter baumannii	S				S
SAMN04525208	Acinetobacter baumannii					R													S							S
SAMN04525209	Acinetobacter baumannii					S											S		S						S	S		S
SAMN04544429	Acinetobacter baumannii	S				S																			S
SAMN04544430	Acinetobacter baumannii					S
SAMN04544431	Acinetobacter baumannii					R													S										S
SAMN04544432	Acinetobacter baumannii					R													S
SAMN04545389	Acinetobacter baumannii																									S
SAMN04545390	Acinetobacter baumannii					R													S							S
SAMN04545391	Acinetobacter baumannii					S													S							S
SAMN04545392	Acinetobacter baumannii					R																							S
SAMN04545393	Acinetobacter baumannii					S
SAMN04545394	Acinetobacter baumannii					R
SAMN04545395	Acinetobacter baumannii	S				R																							S
SAMN04545396	Acinetobacter baumannii	S				R																							S
SAMN04545397	Acinetobacter baumannii	S				R																							S
SAMN04545398	Acinetobacter baumannii					S
SAMN04545399	Acinetobacter baumannii	S				R																							S
SAMN04545400	Acinetobacter baumannii	S				R																							S
SAMN04545401	Acinetobacter baumannii	S				R																							S
SAMN04545402	Acinetobacter baumannii	S				S											S								S			S
SAMN04545403	Acinetobacter baumannii					R
SAMN04545404	Acinetobacter baumannii					S
SAMN04545405	Acinetobacter baumannii					S
SAMN04545406	Acinetobacter baumannii					R																							S
SAMN04545407	Acinetobacter baumannii	S				S											S								S			S	S
SAMN04545408	Acinetobacter baumannii					S
SAMN04545409	Acinetobacter baumannii	S																							S
SAMN04545410	Acinetobacter baumannii					R													S							S
SAMN04546716	Acinetobacter baumannii					S																				S
SAMN04546717	Acinetobacter baumannii					S																				S
SAMN04546718	Acinetobacter baumannii	S				S											S								S	S		S	S
SAMN04546719	Acinetobacter baumannii					S																				S
SAMN04546720	Acinetobacter baumannii	S				S													S									S
SAMN04546721	Acinetobacter baumannii	S				S
SAMN04546722	Acinetobacter baumannii	S				S
SAMN04546723	Acinetobacter baumannii	S				S											S		S						S			S
SAMN04546724	Acinetobacter baumannii	S				S
SAMN04546725	Acinetobacter baumannii					S
SAMN04546726	Acinetobacter baumannii					S
SAMN04546727	Acinetobacter baumannii					R
SAMN04546728	Acinetobacter baumannii					S
SAMN04546729	Acinetobacter baumannii					S
SAMN04546730	Acinetobacter baumannii					R
SAMN04546731	Acinetobacter baumannii					S																				R
SAMN04547088	Acinetobacter baumannii	S				S											S		S						S	S		S	S
SAMN04547089	Acinetobacter baumannii					S																				S
SAMN04547090	Acinetobacter baumannii					R													S							S
SAMN04547091	Acinetobacter baumannii	S				S											S		S						S	S		S	S
SAMN04547092	Acinetobacter baumannii	S				S											S								S			S	S
SAMN04547093	Acinetobacter baumannii	S				R																							S
SAMN04547094	Acinetobacter baumannii					R
SAMN04547095	Acinetobacter baumannii					R
SAMN04547096	Acinetobacter baumannii					R																						S
SAMN04547097	Acinetobacter baumannii	S				R
SAMN04547098	Acinetobacter baumannii	S				S
SAMN04547099	Acinetobacter baumannii	S																							S			S
SAMN04547100	Acinetobacter baumannii	S				S
SAMN04547101	Acinetobacter baumannii					R																							S
SAMN04547102	Acinetobacter baumannii	S				R																							S
SAMN04547103	Acinetobacter baumannii	S				R																							S
SAMN04547104	Acinetobacter baumannii	S				R																			S
SAMN04547105	Acinetobacter baumannii	S				R																							S
SAMN04547106	Acinetobacter baumannii	S				R																							S
SAMN04547107	Acinetobacter baumannii					S											S		S						S			S
SAMN04549255	Acinetobacter baumannii																									S
SAMN04549256	Acinetobacter baumannii	S															S								S	S
SAMN04549257	Acinetobacter baumannii	S																							S	S
SAMN04549258	Acinetobacter baumannii	S				S				S							S		S						S	S		S	S
SAMN04549259	Acinetobacter baumannii					R
SAMN04549260	Acinetobacter baumannii	S				S											S								S			S	S
SAMN04549261	Acinetobacter baumannii	S				R																							S
SAMN04549262	Acinetobacter baumannii	S				R																						S
SAMN04549263	Acinetobacter baumannii					S
SAMN04549264	Acinetobacter baumannii	S				R																							S
SAMN04549265	Acinetobacter baumannii	S				R																							S
SAMN04549266	Acinetobacter baumannii	S				R																							S
SAMN04549268	Acinetobacter baumannii					R
SAMN04549269	Acinetobacter baumannii	S				S				S							S								S			S	S
SAMN04549270	Acinetobacter baumannii					S
SAMN04549271	Acinetobacter baumannii	S				S																							S
SAMN04549272	Acinetobacter baumannii	S				S																						S
SAMN04549273	Acinetobacter baumannii					R																			S			S
SAMN04549274	Acinetobacter baumannii					S
SAMN04549275	Acinetobacter baumannii	S				R													S							S			S
SAMN04549300	Acinetobacter baumannii																									S
SAMN04549301	Acinetobacter baumannii	S				S				S							S		S						S	S		S	S
SAMN04549302	Acinetobacter baumannii					R
SAMN04549303	Acinetobacter baumannii					S
SAMN04549304	Acinetobacter baumannii	S				S																						S
SAMN04549305	Acinetobacter baumannii					S
SAMN04549306	Acinetobacter baumannii	S				R																							S
SAMN04549307	Acinetobacter baumannii	S				R
SAMN04549308	Acinetobacter baumannii	S				R																							S
SAMN04549310	Acinetobacter baumannii					S
SAMN04549311	Acinetobacter baumannii	S				R																							S
SAMN04549312	Acinetobacter baumannii	S				R																							S
SAMN04549313	Acinetobacter baumannii	S				R																							S
SAMN04549314	Acinetobacter baumannii	S				R																							S
SAMN04549315	Acinetobacter baumannii	S				R																							S
SAMN04549316	Acinetobacter baumannii					S
SAMN04549317	Acinetobacter baumannii					R													S						S			S
SAMN04549318	Acinetobacter baumannii	S				R													S							S			S
SAMN04549498	Acinetobacter baumannii																									S
SAMN04549499	Acinetobacter baumannii	S				R													S						S	S		S
SAMN04549500	Acinetobacter baumannii	S				S											S		S						S	S			S
SAMN04549501	Acinetobacter baumannii	S				R																			S
SAMN04549502	Acinetobacter baumannii	S				R																							S
SAMN04549503	Acinetobacter baumannii	S				R
SAMN04549504	Acinetobacter baumannii					S
SAMN04549505	Acinetobacter baumannii					S
SAMN04549506	Acinetobacter baumannii	S				R																							S
SAMN04549507	Acinetobacter baumannii					R																			S			S
SAMN04549508	Acinetobacter baumannii					S
SAMN04549509	Acinetobacter baumannii	S				R																							S
SAMN04549510	Acinetobacter baumannii	S				R																							S
SAMN04549511	Acinetobacter baumannii	S				S																						S
SAMN04549512	Acinetobacter baumannii	S				S
SAMN04549513	Acinetobacter baumannii					S																				S
SAMN04549514	Acinetobacter baumannii	S				S																							S
SAMN04549515	Acinetobacter baumannii	S				S											S								S			S	S
SAMN04549516	Acinetobacter baumannii					S
SAMN04549545	Acinetobacter baumannii	S				S											S		S						S			S	S
SAMN04549546	Acinetobacter baumannii	S				R																				S			S
SAMN04549547	Acinetobacter baumannii	S				R													S							S			S
SAMN04549548	Acinetobacter baumannii	S				S											S								S			S	S
SAMN04549549	Acinetobacter baumannii	S				S																						S
SAMN04549550	Acinetobacter baumannii	S				R																							S
SAMN04549551	Acinetobacter baumannii	S				R																							S
SAMN04549552	Acinetobacter baumannii					S
SAMN04549553	Acinetobacter baumannii	S				S				S							S								S			S	S
SAMN04549554	Acinetobacter baumannii	S				S																						S
SAMN04549555	Acinetobacter baumannii	S				R																			S				S
SAMN04549556	Acinetobacter baumannii	S				S				S							S								S			S	S
SAMN04549557	Acinetobacter baumannii	S				R																							S
SAMN04549558	Acinetobacter baumannii					S
SAMN04549559	Acinetobacter baumannii	S				S				S							S								S			S	S
SAMN04549560	Acinetobacter baumannii	S				R																							S
SAMN04549561	Acinetobacter baumannii	S				R																							S
SAMN04549562	Acinetobacter baumannii	S				R																							S
SAMN04549563	Acinetobacter baumannii	S				S
SAMN04549824	Acinetobacter baumannii	S				R											S		S						S	S		S	S
SAMN04549825	Acinetobacter baumannii	S				S																				S
SAMN04549826	Acinetobacter baumannii					S																				S
SAMN04549827	Acinetobacter baumannii					R													S							S
SAMN04549828	Acinetobacter baumannii					R																			S			S
SAMN04549829	Acinetobacter baumannii	S				R																			S				S
SAMN04549830	Acinetobacter baumannii					S
SAMN04549831	Acinetobacter baumannii	S				R																							S
SAMN04549832	Acinetobacter baumannii	S				R																			S				S
SAMN04549833	Acinetobacter baumannii	S				R																							S
SAMN04549834	Acinetobacter baumannii	S				R																							S
SAMN04549835	Acinetobacter baumannii	S				R																							S
SAMN04549837	Acinetobacter baumannii					R
SAMN04549838	Acinetobacter baumannii					R																							S
SAMN04549839	Acinetobacter baumannii	S				R																							S
SAMN04549840	Acinetobacter baumannii					R																							S
SAMN04549841	Acinetobacter baumannii	S				R																							S
SAMN04549842	Acinetobacter baumannii	S				R													S										S
SAMN04549843	Acinetobacter baumannii	S				S
SAMN04549844	Acinetobacter baumannii	S				R													S							S			S
SAMN04549865	Acinetobacter baumannii					S
SAMN04549866	Acinetobacter baumannii																		S							S
SAMN04549867	Acinetobacter baumannii	S				S																				S
SAMN04549868	Acinetobacter baumannii					R													S							S
SAMN04549869	Acinetobacter baumannii					R
SAMN04549870	Acinetobacter baumannii	S				S											S								S			S
SAMN04549871	Acinetobacter baumannii	S				S											S								S
SAMN04549872	Acinetobacter baumannii	S				R																							S
SAMN04549873	Acinetobacter baumannii	S				R																							S
SAMN04549874	Acinetobacter baumannii	S				R																							S
SAMN04549875	Acinetobacter baumannii	S				S																			S				S
SAMN04549876	Acinetobacter baumannii	S				S											S								S			S	S
SAMN04549877	Acinetobacter baumannii					R																			S			S
SAMN04549878	Acinetobacter baumannii	S				R																							S
SAMN04549879	Acinetobacter baumannii					S
SAMN04549880	Acinetobacter baumannii	S				S																			S
SAMN04549881	Acinetobacter baumannii					R																							S
SAMN04549882	Acinetobacter baumannii	S								S															S			S	S
SAMN04549883	Acinetobacter baumannii					S
SAMN04549884	Acinetobacter baumannii					S
SAMN04549885	Acinetobacter baumannii	S				R													S										S
SAMN04550075	Acinetobacter baumannii	S				R													S							S			S
SAMN04550076	Acinetobacter baumannii	S				S				S							S		S						S	S		S	S
SAMN04550077	Acinetobacter baumannii	S				S											S								S	S
SAMN04550078	Acinetobacter baumannii	S				S											S		S						S	S			S
SAMN04550079	Acinetobacter baumannii					S
SAMN04550080	Acinetobacter baumannii	S				S				S																		S	S
SAMN04550081	Acinetobacter baumannii					R
SAMN04550082	Acinetobacter baumannii	S				S				S							S								S			S	S
SAMN04550083	Acinetobacter baumannii	S				S																						S
SAMN04550084	Acinetobacter baumannii					R
SAMN04550085	Acinetobacter baumannii	S				R																							S
SAMN04550086	Acinetobacter baumannii	S				R																							S
SAMN04550087	Acinetobacter baumannii																								S
SAMN04550088	Acinetobacter baumannii	S				R																							S
SAMN04550089	Acinetobacter baumannii					R
SAMN04550090	Acinetobacter baumannii					R																							S
SAMN04550091	Acinetobacter baumannii	S				R																							S
SAMN04550092	Acinetobacter baumannii	S				S
SAMN04550093	Acinetobacter baumannii					R													S						S			S
SAMN04550094	Acinetobacter baumannii					S
SAMN04550095	Acinetobacter baumannii					S																				S
SAMN04550105	Acinetobacter baumannii	S				S											S								S	S
SAMN04550106	Acinetobacter baumannii																		S							S
SAMN04550107	Acinetobacter baumannii					R													S							S
SAMN04550108	Acinetobacter baumannii	S				S											S		S						S	S
SAMN04550109	Acinetobacter baumannii					R
SAMN04550110	Acinetobacter baumannii	S				S											S								S
SAMN04550111	Acinetobacter baumannii	S				S											S								S			S	S
SAMN04550112	Acinetobacter baumannii	S				R																							S
SAMN04550113	Acinetobacter baumannii	S				R																						S
SAMN04550114	Acinetobacter baumannii					R																							S
SAMN04550115	Acinetobacter baumannii	S				R																			S				S
SAMN04550116	Acinetobacter baumannii	S				R																							S
SAMN04550117	Acinetobacter baumannii																								S
SAMN04550118	Acinetobacter baumannii	S				S																						S
SAMN04550119	Acinetobacter baumannii	S				R																							S
SAMN04550120	Acinetobacter baumannii	S				S
SAMN04550121	Acinetobacter baumannii	S				S				S							S								S			S	S
SAMN04550122	Acinetobacter baumannii	S				R																							S
SAMN04550123	Acinetobacter baumannii	S				R																							S
SAMN04550124	Acinetobacter baumannii	S				S																				S
SAMN04555173	Acinetobacter baumannii					S																				R
SAMN04555174	Acinetobacter baumannii	S				R													S										S
SAMN04555175	Acinetobacter baumannii					S																				S
SAMN04555176	Acinetobacter baumannii	S				R																				S			S
SAMN04555178	Acinetobacter baumannii					R													S
SAMN04555179	Acinetobacter baumannii					S
SAMN04555180	Acinetobacter baumannii	S				S																			S
SAMN04555181	Acinetobacter baumannii					S
SAMN04555182	Acinetobacter baumannii					S
SAMN04555183	Acinetobacter baumannii	S				S													S						S			S
SAMN04555184	Acinetobacter baumannii	S				R													S										S
SAMN04555185	Acinetobacter baumannii	S
SAMN04555186	Acinetobacter baumannii	S				R													S						S
SAMN04555187	Acinetobacter baumannii					R
SAMN04555188	Acinetobacter baumannii					S
SAMN04555189	Acinetobacter baumannii					R													S
SAMN04555190	Acinetobacter baumannii					S
SAMN04555191	Acinetobacter baumannii					R
SAMN04555192	Acinetobacter baumannii	S				S																							S
SAMN04555193	Acinetobacter baumannii	S				S				S							S		S						S	S		S	S
SAMN04555194	Acinetobacter baumannii	S				R													S							S			S
SAMN04555195	Acinetobacter baumannii	S																	S							S
SAMN04555196	Acinetobacter baumannii					S																				S
SAMN04555197	Acinetobacter baumannii	S				S											S		S						S			S
SAMN04555198	Acinetobacter baumannii	S				S
SAMN04555199	Acinetobacter baumannii	S				S
SAMN04555200	Acinetobacter baumannii					S
SAMN04555201	Acinetobacter baumannii					S
SAMN04555202	Acinetobacter baumannii					S
SAMN04555203	Acinetobacter baumannii	S				R													S						S			S
SAMN04555204	Acinetobacter baumannii	S				R													S										S
SAMN04555205	Acinetobacter baumannii					S
SAMN04555206	Acinetobacter baumannii					S
SAMN04555207	Acinetobacter baumannii	S				R													S										S
SAMN04555208	Acinetobacter baumannii	S				S													S									S
SAMN04555209	Acinetobacter baumannii	S				S													S										S
SAMN04555210	Acinetobacter baumannii					R													S										S
SAMN04555211	Acinetobacter baumannii					R
SAMN04555212	Acinetobacter baumannii					R																							S
SAMN04555213	Acinetobacter baumannii					S																				R
SAMN04555214	Acinetobacter baumannii	S				S				S							S		S						S	S			S
SAMN04555215	Acinetobacter baumannii					S																				S
SAMN04555216	Acinetobacter baumannii	S				S											S		S						S	S		S	S
SAMN04555217	Acinetobacter baumannii					S													S							S
SAMN04555218	Acinetobacter baumannii					R													S
SAMN04555219	Acinetobacter baumannii	S				S											S								S
SAMN04555220	Acinetobacter baumannii					S													S
SAMN04555221	Acinetobacter baumannii					S
SAMN04555222	Acinetobacter baumannii					R													S
SAMN04555223	Acinetobacter baumannii					S
SAMN04555224	Acinetobacter baumannii	S				R													S										S
SAMN04555225	Acinetobacter baumannii					R
SAMN04555226	Acinetobacter baumannii	S				R													S										S
SAMN04555227	Acinetobacter baumannii					R
SAMN04555228	Acinetobacter baumannii					S
SAMN04555229	Acinetobacter baumannii	S				S
SAMN04555230	Acinetobacter baumannii	S				S													S									S
SAMN04555231	Acinetobacter baumannii	S				S											S		S						S			S	S
SAMN04555232	Acinetobacter baumannii					S
SAMN04555233	Acinetobacter baumannii					S
SAMN04555234	Acinetobacter baumannii					S																				R
SAMN04555289	Acinetobacter baumannii	S				R													S							S			S
SAMN04555290	Acinetobacter baumannii	S				R													S							S			S
SAMN04555291	Acinetobacter baumannii	S				S													S						S	S		S
SAMN04555292	Acinetobacter baumannii					R													S							S			S
SAMN04555293	Acinetobacter baumannii	S				R													S										S
SAMN04555294	Acinetobacter baumannii					R
SAMN04555295	Acinetobacter baumannii					R													S
SAMN04555296	Acinetobacter baumannii					R
SAMN04555297	Acinetobacter baumannii					S
SAMN04555298	Acinetobacter baumannii					S
SAMN04555299	Acinetobacter baumannii	S				S
SAMN04555300	Acinetobacter baumannii	S				S
SAMN04555301	Acinetobacter baumannii					R													S
SAMN04555302	Acinetobacter baumannii					S
SAMN04555303	Acinetobacter baumannii					S
SAMN04555304	Acinetobacter baumannii					R
SAMN04555305	Acinetobacter baumannii	S				S				S							S		S						S			S	S
SAMN04555306	Acinetobacter baumannii					S
SAMN04555307	Acinetobacter baumannii					R													S										S
SAMN04555308	Acinetobacter baumannii					S
SAMN04555309	Acinetobacter baumannii					S
SAMN04555310	Acinetobacter baumannii					S																				R
SAMN04555479	Acinetobacter baumannii	S				S											S								S	S
SAMN04555480	Acinetobacter baumannii	S				S											S		S						S	S		S	S
SAMN04555481	Acinetobacter baumannii					S																				S
SAMN04555482	Acinetobacter baumannii					S																				S		S
SAMN04555483	Acinetobacter baumannii	S				S											S		S						S
SAMN04555484	Acinetobacter baumannii	S				S											S		S						S			S	S
SAMN04555485	Acinetobacter baumannii					S
SAMN04555486	Acinetobacter baumannii					R													S
SAMN04555487	Acinetobacter baumannii					R													S
SAMN04555488	Acinetobacter baumannii					R													S
SAMN04555489	Acinetobacter baumannii					S
SAMN04555490	Acinetobacter baumannii					S													S
SAMN04555491	Acinetobacter baumannii					R													S
SAMN04555492	Acinetobacter baumannii					S
SAMN04555493	Acinetobacter baumannii					S
SAMN04555494	Acinetobacter baumannii					R
SAMN04555495	Acinetobacter baumannii	S				S				S							S		S						S			S	S
SAMN04555496	Acinetobacter baumannii					R
SAMN04555497	Acinetobacter baumannii					R
SAMN04555498	Acinetobacter baumannii					R																							S
SAMN04555499	Acinetobacter baumannii					S
SAMN04555500	Acinetobacter baumannii					R
SAMN04555501	Acinetobacter baumannii	S				R																				S			S
SAMN04555502	Acinetobacter baumannii	S				S													S							S			S
SAMN04555503	Acinetobacter baumannii	S				S				S									S							S		S
SAMN04555504	Acinetobacter baumannii					S													S							S			S
SAMN04555505	Acinetobacter baumannii					R													S										S
SAMN04555506	Acinetobacter baumannii	S				S
SAMN04555507	Acinetobacter baumannii	S				S				S							S		S						S			S	S
SAMN04555508	Acinetobacter baumannii					R													S
SAMN04555509	Acinetobacter baumannii	S				R													S										S
SAMN04555510	Acinetobacter baumannii					R													S
SAMN04555511	Acinetobacter baumannii	S				S
SAMN04555512	Acinetobacter baumannii	S				S
SAMN04555513	Acinetobacter baumannii					S
SAMN04555514	Acinetobacter baumannii					S
SAMN04555515	Acinetobacter baumannii	S				R													S										S
SAMN04555516	Acinetobacter baumannii	S				S
SAMN04555517	Acinetobacter baumannii					R
SAMN04555518	Acinetobacter baumannii					S
SAMN04555519	Acinetobacter baumannii	S				R
SAMN04555520	Acinetobacter baumannii					R
SAMN04555521	Acinetobacter baumannii	S				S																				R			S
SAMN04568502	Acinetobacter baumannii	S				R													S							S			S
SAMN04568504	Acinetobacter baumannii	S				S				S							S		S						S	S		S	S
SAMN04568505	Acinetobacter baumannii	S				R											S								S	S		S	S
SAMN04568506	Acinetobacter baumannii					S
SAMN04568507	Acinetobacter baumannii	S				S
SAMN04568508	Acinetobacter baumannii	S				S											S								S			S
SAMN04568509	Acinetobacter baumannii					S
SAMN04568510	Acinetobacter baumannii					S
SAMN04568511	Acinetobacter baumannii					S
SAMN04568512	Acinetobacter baumannii					S
SAMN04568513	Acinetobacter baumannii	S				S											S		S						S
SAMN04568514	Acinetobacter baumannii	S				S													S						S			S
SAMN04568515	Acinetobacter baumannii	S				S																			S				S
SAMN04568516	Acinetobacter baumannii					S
SAMN04568517	Acinetobacter baumannii					S
SAMN04568518	Acinetobacter baumannii					R
SAMN04568519	Acinetobacter baumannii					S
SAMN04568520	Acinetobacter baumannii	S				S											S								S
SAMN04568521	Acinetobacter baumannii					R
SAMN04568522	Acinetobacter baumannii					S
SAMN04568523	Acinetobacter baumannii					S																				R
SAMN04901663	Acinetobacter baumannii	R				R				R							R		R						R	R		R	R
SAMN04901664	Acinetobacter baumannii	S				R				R							R		R						R	R		R	S
SAMN04901665	Acinetobacter baumannii	R				R				R							R		R						R	R		R	R
SAMN04901667	Acinetobacter baumannii	S				R				R							R		R						R	R		R	R
SAMN04901668	Acinetobacter baumannii	R				R				R							R		R						R	R		R	R
SAMN04901669	Acinetobacter baumannii	R				R				R							R		R						R	R		R	R
SAMN04901670	Acinetobacter baumannii	S				R				R							R		S						R	S		R	S
SAMN04901671	Acinetobacter baumannii	S				R				R							R		R						R	R		R	S
SAMN04901672	Acinetobacter baumannii	R				R				R							R		R						R	R		R	R
SAMN04901673	Acinetobacter baumannii	R				R				R							R		R						R	R		R	R
SAMN04901674	Acinetobacter baumannii	R				R				R							R		R						R	R		R	R
SAMN04901675	Acinetobacter baumannii					R				R							R		R						R	R			R
SAMN04901676	Acinetobacter baumannii	R				R				R							R		R						R	R		R	R
SAMN04901677	Acinetobacter baumannii					R				R							R		R						R	R		R	R
SAMN04901678	Acinetobacter baumannii	R				R				R							R		R						R	R		R	R
SAMN04901679	Acinetobacter baumannii					R				R							R		R						R	R		R	R
SAMN04901680	Acinetobacter baumannii	R				R				R							R		R						R	R		R	R
SAMN04901681	Acinetobacter baumannii	R				R				R							R		R						R	R		R	R
SAMN04901682	Acinetobacter baumannii					R				R							R		R							R		R	R
SAMN04901683	Acinetobacter baumannii					R				R							R		R							R		R	R
SAMN04901684	Acinetobacter baumannii	R				R				R							R		R						R	R		R	S
SAMN04901685	Acinetobacter baumannii	S				R				R							R		R						R	R		R	S
SAMN04901686	Acinetobacter baumannii	R				R				R							R		R						R	R		R	R
SAMN04901687	Acinetobacter baumannii					R				R							R		R						R	R		R	R
SAMN04901688	Acinetobacter baumannii	R				R				R							R		R						R	R		R	R
SAMN04901689	Acinetobacter baumannii	R				R				R							R		R						R	R		R	R
SAMN04901690	Acinetobacter baumannii	R				S				R							R		S						R	S		R	R
SAMN04901691	Acinetobacter baumannii	R				R				R							R		R						R	R		R	R
SAMN04901692	Acinetobacter baumannii	R				R				R							R		R						R	R		R	R
SAMN04901693	Acinetobacter baumannii	R				R				R							R		R						R	R		R	R
SAMN04901694	Acinetobacter baumannii					R				R							R		R						R	R		R	R
SAMN04901695	Acinetobacter baumannii									R							R		R						R	R		S	R
SAMN04901696	Acinetobacter baumannii	R				R				R							R		R						R	R		R	R
SAMN04901697	Acinetobacter baumannii	R								R							R		R						R	R		R	R
SAMN04901698	Acinetobacter baumannii	R				R				R							R		R						R	R		R	R
SAMN04901699	Acinetobacter baumannii	R				R				R							R		R						R	R		R	R
SAMN04901700	Acinetobacter baumannii	R				R				R							R		R						R	R		R	R
SAMN04901701	Acinetobacter baumannii	R				R				R							R		R						R	R		R	R
SAMN04901702	Acinetobacter baumannii	S								R							R		R							R		R	R
SAMN04901703	Acinetobacter baumannii	S				R				R							R		R						R	R		R	S
SAMN06007771	Acinetobacter baumannii																R								R	R		R	S
SAMN06311521	Acinetobacter baumannii																R								R	R		R	R
SAMN06754729	Acinetobacter baumannii																R								R	R		R	S
SAMN06754731	Acinetobacter baumannii																R								R	R		R	S
SAMN07410709	Acinetobacter baumannii																R								R	R		R	S
SAMN07410719	Acinetobacter baumannii																R								R	R		R	S
SAMN07450848	Acinetobacter baumannii																R								R	R		R	S
SAMN01163409	Enterobacter cloacae																			R
SAMN02356603	Enterobacter cloacae																S					S
SAMN02356604	Enterobacter cloacae																R			S		S	S
SAMN02356609	Enterobacter cloacae																R					S	S
SAMN02356610	Enterobacter cloacae																S			S		S	S
SAMN02356615	Enterobacter cloacae																					S	R
SAMN02356616	Enterobacter cloacae																					S	S
SAMN02356629	Enterobacter cloacae																R
SAMN04014843	Enterobacter cloacae								R								R		R	R			R		R	R		R	R	R
SAMN04014849	Enterobacter cloacae																R			R		S	S		R			R	S	S
SAMN04014873	Enterobacter cloacae								R								S			R		R	R		S	R		S		R
SAMN04014879	Enterobacter cloacae								R								R		R	R		R	R		R	R		R	R	R
SAMN04014891	Enterobacter cloacae								S								R		S	S		S	S		R	S		S	S	R
SAMN04014894	Enterobacter cloacae								R								R		R	R		R	R		R	R			R	R
SAMN04014901	Enterobacter cloacae								S								S		S	S		S	S		S	S		S	S	S
SAMN04014906	Enterobacter cloacae								R								S		S			S	S		S	S		S	S	S
SAMN04014913	Enterobacter cloacae																S		S			S	S		S	S			S	S
SAMN04014914	Enterobacter cloacae								S								S		S	S		S	S		S	S		S	S	S
SAMN04014934	Enterobacter cloacae								R								R			R		S	R			R		S		S
SAMN04014977	Enterobacter cloacae								R								R		R	R		S	R		R	R			R	R
SAMN04014995	Enterobacter cloacae								R								S		R	R		R	R		S			R	R	R
SAMN04015004	Enterobacter cloacae								R								R		R	R		R	R		R	R		R	R	R
SAMN04096280	Enterobacter cloacae								R								R			R		S			R	R		S	S	R
SAMN04122808	Enterobacter cloacae								R								R			R		S			R	R		S	S	R
SAMN04339729	Enterobacter cloacae								R								S			R		S			S			S	S	R
SAMN04393385	Enterobacter cloacae								R								S			S		S			S	S		S	S	S
SAMN04456586	Enterobacter cloacae								R								R					R			R	R		S	R	R
SAMN04571745	Enterobacter cloacae																R					S				R		S	S	R
SAMN05170059	Enterobacter cloacae								R								R		R	R		S	R		R	R		R	R	R
SAMN05170060	Enterobacter cloacae								R								S			S		S	R		S	S		S	R	R
SAMN05170065	Enterobacter cloacae								R								R		R	R		S	R		R	R			R	R
SAMN05170066	Enterobacter cloacae								R								R		R	R		S	R		R	R			R	R
SAMN05170080	Enterobacter cloacae																S			R		S	R		S	R			S	S
SAMN05170081	Enterobacter cloacae								R								R		R	R		S	R		R	R			R	R
SAMN05170089	Enterobacter cloacae								R								R		R	R			R		R	R		R	R	R
SAMN05170090	Enterobacter cloacae								R								R		R	R		S	R		R	R		R	R	R
SAMN05170130	Enterobacter cloacae								R								S		R	R		S	R		S	R			S	S
SAMN05170140	Enterobacter cloacae								R								R		R	R		S	R		R	R		R		S
SAMN05170146	Enterobacter cloacae																R		S	R		S	S		R	S		S	S	S
SAMN05170147	Enterobacter cloacae								S								S		S	S		S	S		S	S		S	S	S
SAMN05170150	Enterobacter cloacae								R								R		R	R		S	R		R	R			R	R
SAMN05170152	Enterobacter cloacae								R								R		R	R		S	R		R	R			R	R
SAMN05170161	Enterobacter cloacae								S								S		S			S	S		S	S		S	S	S
SAMN05170163	Enterobacter cloacae								S								R		S	R		S	S		R	S			S	S
SAMN05170164	Enterobacter cloacae																S		S	R		S			S	S		S	S	S
SAMN05170203	Enterobacter cloacae								R								R		R	R			R		R	R			R	R
SAMN05170208	Enterobacter cloacae																S		S			S	S		S	S		S	S	S
SAMN05170231	Enterobacter cloacae								R								R		R	R		S	R		R	R		R	R	R
SAMN05170235	Enterobacter cloacae								R								R		R	R		S	R		R	R			R	R
SAMN05170236	Enterobacter cloacae																S			R		S			S	R		S	S	S
SAMN05170237	Enterobacter cloacae																S		R	R		S	R		S	R			S	S
SAMN05170241	Enterobacter cloacae																R		S	R		S	S		R	S		R	S	R
SAMN05170267	Enterobacter cloacae								S										S	S		R	S		S	S		S	S	R
SAMN05170268	Enterobacter cloacae								S								S		S	R		S	S		S	S		S	S	S
SAMN05170269	Enterobacter cloacae								R								R			R		S	R		R	R		R		S
SAMN05170270	Enterobacter cloacae								S								S		S	S		S	S		S	S		S	S	S
SAMN05170271	Enterobacter cloacae								S								S		S	S		S	S		S	S		S	S	S
SAMN05170272	Enterobacter cloacae																R		S	S		R	S		R	S		R	R	R
SAMN05170317	Enterobacter cloacae								R								R		S	R		R				S		R	R	R
SAMN05170326	Enterobacter cloacae								S								S		S	R		S	S		S	S		S	S	S
SAMN05170335	Enterobacter cloacae																S		S			S	S		S	S		S	S	R
SAMN05170346	Enterobacter cloacae																S		S			S	S		S	S			S	S
SAMN05170350	Enterobacter cloacae								R								S			R		S	R		S			S	S	R
SAMN05170359	Enterobacter cloacae								S								S		S	S		S	S		S	S		S	S	S
SAMN05170360	Enterobacter cloacae								R								S		S			S	S		S	S		S	S	R
SAMN05510455	Enterobacter cloacae																R					S			R	S		R		R
SAMN05806168	Enterobacter cloacae								S								R			S		S			R	S		S	S	S
SAMN06007767	Enterobacter cloacae								S								S			S		S			S	S		S	S	S
SAMN06124915	Enterobacter cloacae								R								S			S		S			S	S		S	S	S
SAMN06311515	Enterobacter cloacae								S								S					S			S	S		S	S	S
SAMN06672150	Enterobacter cloacae								S								S			S		S			S	S		R	S	S
SAMN06680405	Enterobacter cloacae								R								R					R			R	S		S	R	R
SAMN06754734	Enterobacter cloacae								S								R					S			R	S		R	S	S
SAMN07291541	Enterobacter cloacae								R								R		R	R		S	R		R	R			R	R
SAMN07325905	Enterobacter cloacae								S								S			S		S			S	S		S	S	S
SAMN07332507	Enterobacter cloacae								S								S			S		S			S	S		S	S	S
SAMN07332508	Enterobacter cloacae																S			S		R			S	S		R	R	R
SAMN07410713	Enterobacter cloacae								R								R					R			R	R		S	R	R
SAMN07410716	Enterobacter cloacae								R								R					R			R	R		R	R	R
SAMN03177615	Escherichia coli			S	R						S		S	S		R	S					S		S				R		S
SAMN03177616	Escherichia coli			S	S						S		S	S		R	S					S		S				R		S
SAMN03177617	Escherichia coli			R	R						R		R	R		S	S					S		S				S		S
SAMN03177618	Escherichia coli			S	S						S		S	S		R	S					S		S				R		S
SAMN03177619	Escherichia coli			S	S						S		S	S		S	S					S		S				R		R
SAMN03177620	Escherichia coli			S	R						S		S	S		R	S					S		S				R		S
SAMN03177621	Escherichia coli			S	R						S		S	S		R	S					S		S				R		S
SAMN03177622	Escherichia coli			R	R						R		R	R		R	R					S		S				R		S
SAMN03177623	Escherichia coli			R	R						R		S	S		R	S					S		S				R		S
SAMN03177624	Escherichia coli			S	R						S		S	S		R	R					S		S				R		S
SAMN03177625	Escherichia coli			S	R						S		S	S		R	S					S		S				R		S
SAMN03177626	Escherichia coli			R	R						R		R	R		R	S					S		S				R		S
SAMN03177627	Escherichia coli			R	R						R		R	R		R	S					S		S				R		S
SAMN03177628	Escherichia coli			R	R						R		S	R		R	S					S		S				R		S
SAMN03177629	Escherichia coli			R	R						R		R	R		R	S					S		S				R		S
SAMN03177630	Escherichia coli			S	R						S		S	S		S	S					S		S				R		R
SAMN03177631	Escherichia coli			S	S						S		S	S		S	S					S		R				R		S
SAMN03177632	Escherichia coli			R	R						R		R	R		S	S					S		S				S		S
SAMN03177633	Escherichia coli			R	R						R		R	R		S	S					S		S				S		S
SAMN03177634	Escherichia coli			S	R						S		S	S		R	R					S		S				R		R
SAMN03177635	Escherichia coli			S	S						S		S	S		R	S					S		S				R		S
SAMN03177636	Escherichia coli			S	S						S		S	S		R	R					S		S				R		R
SAMN03177637	Escherichia coli			S	S						S		S	S		R	S					S		S				R		S
SAMN03177638	Escherichia coli			S	R						S		S	S		R	S					S		S				R		R
SAMN03177639	Escherichia coli				R						S		S	S		R	S					S		S				R		S
SAMN03177640	Escherichia coli			R	R						R		R	R		R	S					S		S				R		S
SAMN03177641	Escherichia coli			R	R						R		R	R		R	S					S		S				R		S
SAMN03177642	Escherichia coli			S	S						S		S	S		R	S					S		S				R		S
SAMN03177643	Escherichia coli			S	S						S		S	S		R	S					S		S				R		S
SAMN03177644	Escherichia coli			S	R						S		S	S		R	S					S		S				R		S
SAMN03177645	Escherichia coli			S	R						S		S	S		R	S					S		S				R		S
SAMN03177646	Escherichia coli			R	R						R		R	R		R	S					S		S				R		S
SAMN03177647	Escherichia coli			S	S						S		S	S		R	S					S		R				R		S
SAMN03177648	Escherichia coli			R	R						R		R	R		S	S					S		R				R		R
SAMN03177649	Escherichia coli			S	S						S		S	S		R	S					S		R				R		S
SAMN03177650	Escherichia coli			S	S						S		S	S		R	S					S		R				R		S
SAMN03177651	Escherichia coli			R	R						R		R	R		R	S					S		S				R		S
SAMN03177652	Escherichia coli			R	R								S	S		S	S					S		S				R		S
SAMN03177653	Escherichia coli			S	S						S		S	S		R	S					S		S				R		R
SAMN03177654	Escherichia coli			S	R						S		S	S		S	S					R		S				R		S
SAMN03177655	Escherichia coli			S	R						S		S	S		R	S					S		S				R		S
SAMN03177656	Escherichia coli			S	R						S		S	S		R	R					S						R		R
SAMN03177657	Escherichia coli			S	R						S		S	S		R	S					S		S				R		S
SAMN03177658	Escherichia coli			S	R						S		S	S		R	S					S		S				R		S
SAMN03177659	Escherichia coli			S	S						S		S	S		R	S					S		S				R		R
SAMN03177660	Escherichia coli			R	R						R		R	R		S	S					S		S				R		R
SAMN03177661	Escherichia coli			R	R						R		R	R		S	S					S		S				S		S
SAMN03177662	Escherichia coli			R	R						R		R	R		R	S					S		S				R		S
SAMN03177663	Escherichia coli			R	R						R		R	R		S	S					S		S				S		S
SAMN03177664	Escherichia coli			R	R						R		R	R		S	S					S		S				S		S
SAMN03177665	Escherichia coli			R	R						R		R	R		S	S					S		S				S		S
SAMN03177666	Escherichia coli			R	R						R		R	R		R	S					R		R				R		S
SAMN03177667	Escherichia coli				R						S		S	S		S	S					S		R				R		R
SAMN03177668	Escherichia coli			S	R						S		S	S		S	S					S		R				R		S
SAMN03177669	Escherichia coli			S	R						S		S	S		S	S					S		R				R		S
SAMN03177670	Escherichia coli			R	R								R	R		S	S					S		S				S		S
SAMN03177671	Escherichia coli			S	R						S		S	S		R	S					S		S				R		S
SAMN03177672	Escherichia coli			S	R						S		S	S		R	S					S		S				R		S
SAMN03177673	Escherichia coli			S	R						S		S	S		R	S					S		S				R		S
SAMN03177674	Escherichia coli			S	R						S		S	S		R	S					S		S				R		S
SAMN03177675	Escherichia coli			R	R						R		R	R		S	S					S		S				R		S
SAMN03177676	Escherichia coli			S	R						S		S	S		R	S					S		S				R		S
SAMN03177677	Escherichia coli			S	R						S		S	S		R	S					S		S				R		S
SAMN03177678	Escherichia coli			S	S						S		S	S		R	S					S		S				R		S
SAMN03177679	Escherichia coli				R						S		S	S		R	S					S		S				R		S
SAMN03177680	Escherichia coli			S	S						S		S	S		R	S					S		S				R		S
SAMN03177681	Escherichia coli			S	R						S		S	S		R	R					S		S				S		S
SAMN03177682	Escherichia coli			R	R						R		R	R		R	S					S		S				R		S
SAMN03177683	Escherichia coli			R	R						R		R	R		R	S					S		S				R		S
SAMN03177684	Escherichia coli			S	S						S		S	S		R	S					S		S				R		S
SAMN03177685	Escherichia coli			S	S						S		S	S		R	S					S		S				R		S
SAMN03177686	Escherichia coli			S	S						S		S	S		R	S					S		S				R		S
SAMN03177687	Escherichia coli			S	S						S		S	S		R	S					S		S				R		S
SAMN03177688	Escherichia coli			S	S						S		S	S		R	S					S		S				R		S
SAMN03177689	Escherichia coli			S	R						S		S	S		S	S					R		S				R		R
SAMN03177690	Escherichia coli			S	R						S		S	S		S	S					S		R				R		R
SAMN03892121	Escherichia coli	S		R				R	R		R	R		R			R			R		S			R			R	R	R
SAMN03892127	Escherichia coli	S			R				S			S		S			R			S		S			R	S	S	S	S	R
SAMN04014842	Escherichia coli	S		R	R		R		R			R		R			R		R	R		S	R		R	R	R	R	R	R
SAMN04014847	Escherichia coli	S		R	R		R		R			R		R			R		R	R		R	R		R	R	R	R	R	R
SAMN04014852	Escherichia coli	S			R		R		R			R		R			R		S	S		R	S		R	S	S	R	R	R
SAMN04014854	Escherichia coli	S		S	R		S				S	S		R			S		S	S		R	S		S	S	S	R	R	R
SAMN04014855	Escherichia coli	S			R		R		R		S	R		R			R		S	S		R	S		R	S	S	R	R	S
SAMN04014856	Escherichia coli	S		R	R		R		R			R		R			R		S	S		R	S		R	S	R	R	R	R
SAMN04014858	Escherichia coli	S		S	S		S	S	S		S	S		S			S		S	S		S	S		S	S	S	S	S	S
SAMN04014860	Escherichia coli	S		S	R		S		S			S		S			R		S	S		S	S		R	S	S	S	S	S
SAMN04014861	Escherichia coli	S		R	R		S		S			S		S			R		S	S		S	S		R	S	S	S	S	S
SAMN04014889	Escherichia coli	R		R	R		R	R	R			R		R			R		R	R		R	R		R	R	R	S	R	R
SAMN04014896	Escherichia coli	R		R	R		R		R			R		R			R		R	R		R	R		R	R	R	R	R	R
SAMN04014899	Escherichia coli	S		R	R		R		R			R		R			R		S			R	S		R	S	R	R	S	R
SAMN04014902	Escherichia coli			R	R		R		R			R		R			S		R	R		R	R		S	R	R	R	R	R
SAMN04014908	Escherichia coli	S		R	R				S			S		S			R		S	S		S	S		R	S	S	S	S	S
SAMN04014910	Escherichia coli	S		R	R				R			R		R			S		R	R		S	R		S	R	R	R	R	R
SAMN04014918	Escherichia coli	S		S	S		S	S	S		S	S		S			S		S	S		S	S		S	S	S	S	S	S
SAMN04014922	Escherichia coli	S		R	R		R		S			R		R			R		S	S		S	S		R	S	S	S	S	S
SAMN04014925	Escherichia coli	S		S	R		S	S	S			R		S			R		S	S		S	S		R	S	S	S	S	R
SAMN04014926	Escherichia coli	S		R	R		R		S			R		R			R		S	R		S	S		R	S		R	S	R
SAMN04014927	Escherichia coli	S			R		R		R			S		R			R		S			R	S		R	S		R	R	R
SAMN04014930	Escherichia coli	S		R	R		R		S			R		R			S		S	S		S	S		S	S	S	R	S	S
SAMN04014945	Escherichia coli	S		R	R		R		R			R		R			R		S			S	R		R	S	R	R	S	R
SAMN04014955	Escherichia coli	S		R	R		R	R	R		R	R		R			R		R	R		S	R		R	R	R	S		R
SAMN04014959	Escherichia coli	R		R	R		R	R	R		R	R		R			R			R		R	R		R	R		S	R	R
SAMN04014960	Escherichia coli	R		R	R		R	R	R		R	R		R			R			R		R	R		R	R		S	R	R
SAMN04014969	Escherichia coli	R		R	R		R	R	R		R	R		R			R			R		R	R		R	R		R	R	R
SAMN04014978	Escherichia coli	R		R	R		R	R	R			R		R			R		R	R		R	R		R	R	R	R	R	R
SAMN04014990	Escherichia coli	S		R	R		S		R			R		R			R		R	R		S	R		R	R	R	S	S	S
SAMN04014991	Escherichia coli	S		R	R		R		R			R		R			R		R	R		S	R		R	R	R	R	S	R
SAMN04014992	Escherichia coli	S		R	R		R		R			R		R			R		R	R		S	R		R	R	R	R	R	R
SAMN04015003	Escherichia coli	S		R	R		R		R			R		R			R		R	R		S	R		R	R	R	R	S	S
SAMN04022942	Escherichia coli	S		S	R				R		S						R			R		S			S	S	S	S	S	S
SAMN04022943	Escherichia coli	S		R	R				S		R	R		R			S			S		R			S	S	S	R	S	R
SAMN04022944	Escherichia coli	S		S	R			R			S	R		R			R			S		S			R	S	S	S	S	R
SAMN04022946	Escherichia coli	S		R	R				S		S	S		S			S			S		S			S	S		S	S	S
SAMN04096278	Escherichia coli	S			R			R	S		S	R		S			R			S		R			R	S	R	R	R	R
SAMN04096283	Escherichia coli	S		S	R		R	R	S					R			R			S		R	S		R	S	S			R
SAMN04096284	Escherichia coli	S		S	R		R	R	S					R			R			S		R	S		R	S	S			R
SAMN04096285	Escherichia coli	S		R	R		R	R						R			R			S		R	S		R	S	S	R		S
SAMN04096286	Escherichia coli	S		R	R		R	R						R			R			S		R	S		R	S	S			R
SAMN04096287	Escherichia coli	S			R		R	R	S					R			R			S		R	S		R	S	S			S
SAMN04096288	Escherichia coli	S			R		R	R	S					R			R			S		S	S		R	S	S			R
SAMN04096289	Escherichia coli	S		R	R		R	R						R			R			S		R	S		R	S	S			R
SAMN04096291	Escherichia coli	S		S	R		R	R	S					R			R			S		R	S		R	S	S	R		R
SAMN04096292	Escherichia coli	S		S	R		R	R	S					R			R			S		R	S		R	S	S	R		R
SAMN04122807	Escherichia coli	R		R	R			R	R		R	R		R			R			R		S			R	R	R	S	R	R
SAMN04122814	Escherichia coli	S			R		R	R						R			R			S		R	S		R	S	S			R
SAMN04122815	Escherichia coli	S		S	R		R	R	S					R			R			S		S	S		R	S	S	R		R
SAMN04122816	Escherichia coli	S			R		R	R						R			R			S		R	S		R	S	S	R		S
SAMN04122817	Escherichia coli	S		R	R		R	R						R			R			S		R	S		R	S				R
SAMN04122818	Escherichia coli	S		S	R		R	R						R			R			S		R	S		R	S	S	R		R
SAMN04122819	Escherichia coli	S			R		R	R	S					R			R			S		R	S		R	S	S			R
SAMN04122820	Escherichia coli	S		S	R		R	R	S					R			R			S		S	S		R	S	S	R		R
SAMN04122821	Escherichia coli	S			R		R	R						R			S			S		R	S		S	S	S	R		R
SAMN04122822	Escherichia coli	S		R	R		R	R	R					R			R			S		R	S		R	S	S	R		R
SAMN04122823	Escherichia coli	S		S	R		R	R	S					R			R			S		R	S		R	S	S	R		R
SAMN04279645	Escherichia coli	S		S	R		R	R	S					R			R			S		S	S		R	S	S	R		R
SAMN04279646	Escherichia coli	S		S	R		S	R	S					R			R			S		S	S		R	S	S	R		R
SAMN04279647	Escherichia coli	S		R	R		R	R	R					R			R			S		S	S		R	S	S	S		R
SAMN04279648	Escherichia coli	S			R		S	R	S					R			R			S		S	S		R	S	S	S		S
SAMN04279649	Escherichia coli	S			R		R	R	R					R			R			S		S	S		R	S	S	S		S
SAMN04279650	Escherichia coli	S		S	R		R	R	R					R			R			S		S	S		R	S	S	S		S
SAMN04339716	Escherichia coli	S		S	R				S		S	S		R			R			S		S			R	S	S	S	S	S
SAMN04339718	Escherichia coli	S		S	R				S		S	S		R			R			S		S			R	S	S	S	S	S
SAMN04339719	Escherichia coli	S		S	R				S			S		R			R			S		S			R	S	S	R	S	R
SAMN04339720	Escherichia coli	S		S	R							R		R			R			S		S			R	S	S	R	S	R
SAMN04339721	Escherichia coli	S		S	R				S		S	S		R			R			S		S			R	S	S	R	S	S
SAMN04339722	Escherichia coli	S		S	R				R			S		R			R			R		S			R	S		R		R
SAMN04339723	Escherichia coli	S		R	R				S		R	R		R			S			S		S			S	S		R		S
SAMN04339724	Escherichia coli	S		S	R				R		S	S					R			S		S			S	S	S	S	S	S
SAMN04339725	Escherichia coli	S		S	R				S		S	S		R			R			S		S			R	S	S	R	S	R
SAMN04339726	Escherichia coli	S		S	R				S		S	S		R			R			S		S			R	S	S	R	S	R
SAMN04339727	Escherichia coli	S		S	R				R		S	S		R			R			R		S			S	S	S	S	S	S
SAMN04339728	Escherichia coli	S			R		R	R						R			S			S		R	S		S	S	S	R		R
SAMN04393386	Escherichia coli	S		S	R				R		S	R		R			R			S		S			R	S	S	R	S	R
SAMN04393387	Escherichia coli	S		S	R							R		R			R			S		S			R	S	S	R	S	R
SAMN04393388	Escherichia coli			S	R				R		S	R		R			R			S		S			R	S	S	S	S	R
SAMN04393390	Escherichia coli	S			R				S		S	R		R			R			S		R			R	S	S	R		R
SAMN04393391	Escherichia coli	S		R	R				S		R	R		R			R			S		S			R	S	R	R	S	R
SAMN04393394	Escherichia coli	S		R	R				S		R	R		R			S			S		S			S	S		S	S	S
SAMN04393395	Escherichia coli	S			R			R			S	R		R			R			S		S			R	S	S	R		R
SAMN04393396	Escherichia coli	S		S	R			R			S			R			R			S		S			R	S	S	R	S	R
SAMN04393397	Escherichia coli	R		R	R				R		R	R		R			R			R					R	R	R	R	R	R
SAMN04393398	Escherichia coli	S		S	R				R		S	R		R			R			S		R			R	S	S	S		S
SAMN04448242	Escherichia coli	S		R	R		S							R			R		S	R		R			R	S		R		R
SAMN04456581	Escherichia coli	S						R	R		R	R		R			R			S		R			R	S		R	R	R
SAMN04456582	Escherichia coli	S		S	R			R			S	R		R			R			S		R			R	S	S	R	S	R
SAMN04456584	Escherichia coli	S		R	R			R	R		S	R		R			R			S		S			R	S	R	R	R	R
SAMN04571741	Escherichia coli	S		R	R						S	R		R			R			S		R			R	S		R	R	R
SAMN04571742	Escherichia coli	S		S	R						S			R			R			S		S			R	S	S	S	S	R
SAMN04571743	Escherichia coli	S			R						R			R			R			R		S			R	S		S	R	R
SAMN04622917	Escherichia coli	R		R	R				R		R	R		R			R					R			R	R	R	S	R	R
SAMN04622919	Escherichia coli	S		R	R		R	R						R			R			S		R	S		R	S	S			R
SAMN04622920	Escherichia coli	S		R	R		S	R	S					R			S			S		S	S		S	S	S			S
SAMN04622921	Escherichia coli	S			R		R	R						R			R			S		S	S		R	S	S			S
SAMN04622922	Escherichia coli	S		R	R		S	R	S					R			R			S		S	S		R	S	S			R
SAMN04622923	Escherichia coli	S			R		R	R						R			R			S		R	S		R	S	S			R
SAMN04622924	Escherichia coli	S			R		R	R	R					R			R			S		R	S		R	S	S			R
SAMN04622925	Escherichia coli	S		S	S		S	S	S					S			R			S		S	S		R	S	S			S
SAMN04622926	Escherichia coli	S			R		R	R						R			R			S		R	S		R	S	S			R
SAMN04622927	Escherichia coli	S			R		R	R						R			R			S		R	S		R	S	S			R
SAMN04622928	Escherichia coli	S			R		R	R	S					R			R			S		S	S		R	S	S			S
SAMN05170063	Escherichia coli	S		R	R		R		R		R	R		R			S		R	R		S	R		S	R	R	R	S	S
SAMN05170069	Escherichia coli	S		R	R		R		R		R	R		R			R		R	R		S	R		R	R	R	R	R	R
SAMN05170070	Escherichia coli	S		R	R		R		R			R		R			R			R					R		R	S	R	S
SAMN05170071	Escherichia coli	S		R	R		R		S		R	R		R			S		S	S		S	S		S	S	S	R	S	S
SAMN05170083	Escherichia coli	S		S	R		S	S	S			R		S			R		S	S		S	S		R	S	S	S	S	R
SAMN05170085	Escherichia coli	S		R	R		R		S		R	R		R			R		S	S		S	S		R	S	S	S	S	S
SAMN05170086	Escherichia coli	S		R	R		R				R	R		R			S		S	R		S	R		S		R	S	S	S
SAMN05170087	Escherichia coli	S		R	R		R		S		R	R		R			S		S	S		S	S		S	S	S	S	S	S
SAMN05170113	Escherichia coli	S		R	R		R				R	R		R			R			R		R	R		R	R	R	S	R	S
SAMN05170120	Escherichia coli			R	R		R		R		R	R		R			R		R	R		S	R		R	R	R	S	R	R
SAMN05170126	Escherichia coli	S			R		R		R			R		R			R		S	S		S	S		R	S	S	R	R	S
SAMN05170127	Escherichia coli	S		R	R		R		R		R	R		R			R		R	R		S			R	R	R	R	R	R
SAMN05170132	Escherichia coli	S		R	R		R		S		R	R		R			R		S	R		S	S		R	S		R	S	R
SAMN05170142	Escherichia coli	S		S	R		R		R		S	R		R			R		S	S		S	S		R	S	S	S	S	R
SAMN05170157	Escherichia coli	S		R	R		R				R	R		R			S		S			S			S	S	R	S	S	S
SAMN05170159	Escherichia coli	S			R		R		R		R			R			R		S	R		R	S		R	S	R	R	R	R
SAMN05170177	Escherichia coli	S		R	R		R		R		R	R		R			S		R	R		S	R		S	R	R	R	S	R
SAMN05170183	Escherichia coli	S		R	R		R		R		R	R		R			R			R		S	S		R	R	R	S	R	R
SAMN05170184	Escherichia coli	S		R	R		R		R		S	R		R			R		S	S		S	S		R	S	S	R	R	R
SAMN05170190	Escherichia coli	S		R	R		R		S		R	R		R			R		S	R		R	S		R	S	R	S		R
SAMN05170198	Escherichia coli	S			R		R		R		R	R		R			R		S	R		R	S		R		R	R	R	R
SAMN05170202	Escherichia coli	S		R	R		R				R	R		R			R		R	R		S	R		R	R	R	R	S	S
SAMN05170210	Escherichia coli	S		S	R		S		S		S	S		S			S		S	S		R	S		S	S	S	S	R	R
SAMN05170212	Escherichia coli	S			R		S		S		S	S		S			R		S	S		S	S		R	S	S	R	S	R
SAMN05170213	Escherichia coli	R		R	R		R		R		R	R		R			R		R	R		R	R		R	R	R	S	R	R
SAMN05170215	Escherichia coli	S			R		R		R			R		R			R		S	S		R	S		R	S	S	R		R
SAMN05170220	Escherichia coli	S		R	R		R		R		R	R		R			R			R		R	R		R	R	R	R		R
SAMN05170223	Escherichia coli	S			R		R		R		R	R		R			R		R	R		S			R	R	R		S	R
SAMN05170224	Escherichia coli	S			R		R		R		S	R		R			R		S	S		S	S		R	S	S	R		R
SAMN05170225	Escherichia coli	S		S	R		R		R		S	R		R			R		S	S		S	S		R	S	S	R	S	R
SAMN05170227	Escherichia coli	S		S	S		S	S	S		S	S		S			S		S	S		S	S		S	S	S	S	S	S
SAMN05170228	Escherichia coli	S		S	S		S	S	S		S	S		S			S		S	S		S	S		S	S	S	S	S	S
SAMN05170229	Escherichia coli	S		R	R		R				R	R		R			S		S			S	S		S	S	R	S	S	S
SAMN05170250	Escherichia coli	R		R	R		R		R		S	R		R			R					S			R	S	R	R	R	R
SAMN05170257	Escherichia coli	S			R		R				S	R		R			R		S			R	S		R	S	R	S	R	R
SAMN05170259	Escherichia coli	R		R	R		R		R		R	R		R			R		S	R		S	R		R		R	S	R	S
SAMN05170260	Escherichia coli	R		R	R		R					R		R			R			R			R		R		R	R	R	S
SAMN05170261	Escherichia coli	S		R	R		R		R		R	R		R			R		S	S		R	S		R	S		R	R	S
SAMN05170262	Escherichia coli	S			R		R		R		S	R		R			R		S	S		S	S		R	S	S	R	S	R
SAMN05170312	Escherichia coli	S		R	R		R				R	S		R			R		S	S		S	S		R	S	S	R	S	R
SAMN05170318	Escherichia coli	S			R		S		S			S		S			S		S	S		R	S		S	S	S	R		R
SAMN05170319	Escherichia coli	S		S	S		S		S		R	S		S			R		S	S		S	S		R	S	S	S	S	S
SAMN05170323	Escherichia coli	R			R		R		R		R	R		R			R		S	R					R	S		S	R	S
SAMN05170327	Escherichia coli	S		R	R		R		S		R	R		R			S		S	S		S	S		S	S	S	R	S	R
SAMN05170336	Escherichia coli	S		R	R		R		R		R	R		R			R			R		S			R	R	R	R	S	R
SAMN05170337	Escherichia coli	S			R		R		R			R		R			R		S	S		R	S		R	S		R	R	R
SAMN05170338	Escherichia coli	S		R	R		R		R		R	R		R			S		S	S		S	S		S	S	R	S	S	S
SAMN05170348	Escherichia coli	S		R	R		R				S	R		R			R			R		S				S	R	R		R
SAMN05170349	Escherichia coli	S		R	R		R					R		R			R			R		S	R		R		R	R		R
SAMN05170351	Escherichia coli	S		R	R		R		R		R	R		R			R		R	R		S	R		R	R	R	S	S	S
SAMN05170353	Escherichia coli	S			R		S		S		S	S		S			S		S	S		S	S		S	S	S	S	S	S
SAMN05170354	Escherichia coli	S			R		S		S		S	S		S			R		S	S		S	S		R	S	S	S	S	S
SAMN05170356	Escherichia coli	S		R	R		R		R		S	R		R			R		S	S		R	S		R	S	R	S		S
SAMN05178547	Escherichia coli	S		R	R		R	R	R					R			R			S		R	S		R	S	S			R
SAMN05178548	Escherichia coli	S			R		R	R	R					R			R			S		R	S		R	S	S			R
SAMN05178549	Escherichia coli	S		R	R		S	R	S					R			S			S		S	S		S	S	S			S
SAMN05194389	Escherichia coli	R		R	R			R	R		R	R		R			R					R			R	R	R	S	R	S
SAMN05194390	Escherichia coli			R	R				R		R	R		R			R			R		R			R	R	R	R	R	R
SAMN05194531	Escherichia coli	S		S	R				S		S	S		S			S			S		R			S	S	S	R		R
SAMN05194537	Escherichia coli	S		R	R		S	R	S					R			S			S		S	S		S	S	S			S
SAMN05194538	Escherichia coli	S			R		S	R	S					R			R			S		S	S		R	S	S			R
SAMN05194539	Escherichia coli	S			R		R	R						R			R			S		R	S		R	S	S			R
SAMN05194540	Escherichia coli	S			R		R	R						R			R			S		R	S		R	S	S			R
SAMN05194541	Escherichia coli	S			R		R	R	R					R			R			S		R	S		R	S	S			R
SAMN05194542	Escherichia coli	S			R		R	R						R			R			S		R	S		R	S	S			R
SAMN05194543	Escherichia coli	S			R		R	R						R			R			S		R	S		R	S	S			R
SAMN05194544	Escherichia coli	S			R		R	R	R					R			R			S		R	S		R	S	S			R
SAMN05374478	Escherichia coli	S		R	R				R		R	R		R			R			R		R			R	R	R	R	R	R
SAMN05374479	Escherichia coli	R		R	R			R	R		R	R		R			R					R			R	R	R	S	R	S
SAMN05374480	Escherichia coli	S		R	R		R	R						R			R			S		R	S		R	S	S			R
SAMN05374481	Escherichia coli	S			R		R	R						R			R			S		R	S		R	S	S			R
SAMN05374482	Escherichia coli	S			R		R	R						R			R			S		R	S		R	S	S			R
SAMN05374483	Escherichia coli	S			R		R	R						R			R			S		R	S		R	S	S			S
SAMN05374484	Escherichia coli	S			R		S	R	S					R			S			S		S	S		S	S	S			S
SAMN05374486	Escherichia coli	S			R		R	R						R			R			S		R	S		R	S	S			R
SAMN05463123	Escherichia coli	S		S	R				S			S		S			R			S		S			R	S	S	S	S	R
SAMN05510453	Escherichia coli	S		S	R						S	R					S			S		S			S	S	S	S	S	R
SAMN05510454	Escherichia coli	S		S	R						S	R		R			S			S		S			S	S	S	S	S	S
SAMN05510456	Escherichia coli	S		S	R						S	R		R			R			S		S			R	S	S	S	S	S
SAMN05510457	Escherichia coli	S		R	R				S		R	R		R			S			S		S			S	S	S	S	S	S
SAMN05774075	Escherichia coli	S			R				S		S	R		R			R			S		R			R	S	S	R		S
SAMN05774076	Escherichia coli	S		S	R				R		S	R		R			S			S		S			S	S	S	R	S	R
SAMN05774077	Escherichia coli			R	R				R			R		R			R										S	R
SAMN05774078	Escherichia coli	S			R				R			R		R			R			S		R			R	S	S	S	R	S
SAMN05774079	Escherichia coli	S		S	R				S					R			R			S					R	S	S
SAMN05774080	Escherichia coli	S			R				R		S						R			R		S			R	S	S	S	R	S
SAMN05774082	Escherichia coli	S			R				S		S	S		R			R			S		S			R	S	S	R		R
SAMN05774084	Escherichia coli	S		R	R				S		R	R		R			S			S		S			S	S	S	S	S	S
SAMN05774085	Escherichia coli	S			R				R			R		R			R			S		R			R	S	S	S		S
SAMN05806161	Escherichia coli	S		R	R			R	R		S	R		R			R			S		S			R	S	R	R	S	R
SAMN05806162	Escherichia coli	S		S	R			R	S		S	S		R			S			S		R			S	S	S	R		S
SAMN05806164	Escherichia coli	S			R			S				R		R			S			R						S	S	S	R	R
SAMN05806165	Escherichia coli	S		R	R			S	R		R	R		R			S									S		R	S	R
SAMN05806166	Escherichia coli	S		S	R			S			S	R		S			S					S				S	S	R	S	R
SAMN05806169	Escherichia coli	S		R	R			S	R			R		S			S					S				S	S	R	S	S
SAMN05806174	Escherichia coli	S		S	R							R		R			R			S		R			R	S	S	S	R	S
SAMN05806175	Escherichia coli	S		R	R			R	S		R	R		R			R			S		S			R	S	S	R	S	R
SAMN06007768	Escherichia coli	S		S	R				R		S	S		R			R			S		S			R	S	S	S	S	S
SAMN06007769	Escherichia coli	S		R	R						S	R		R			R			S		S			R	S		R	R	S
SAMN06007770	Escherichia coli	S		R	R				S		S	S		R						S		S				S	S	R	S	R
SAMN06007773	Escherichia coli	S		R	R				S		S	S		R			R			S		S			R	S		R	R	R
SAMN06007774	Escherichia coli	S		S	R				S		S	S		R			R			S		S			R	S	S	R	S	S
SAMN06007775	Escherichia coli	S		S	R			R				R		R			R			S		S			R	S	S	R	S	R
SAMN06007776	Escherichia coli	S		S	R				S		R	S		R			R			S		S			R	S	S	R	S	S
SAMN06015662	Escherichia coli	S		R	R				R			R		R			R			S		R			R	S		S	R	S
SAMN06015663	Escherichia coli	S			R			R	R		S	R		R			S			S		S			S	S	S	R	S	R
SAMN06015664	Escherichia coli	S		S	R			R	S		S	S		R			S			S		S			S	S	S	R	S	R
SAMN06015665	Escherichia coli	S			R				S		S	S		R			S					R			S	S	S	R	S	R
SAMN06015666	Escherichia coli	S			R			R			S	R		R			R			S		S			R	S	S	R	R	R
SAMN06015667	Escherichia coli	S		S	R			R	R		S	R		R			S			S		S			S	S	S	S	S	S
SAMN06015669	Escherichia coli	S		R	R				S		R	R		R			S			S		S			S	S	R	S	S	S
SAMN06129824	Escherichia coli	S		S	R			S			S	S		S			S					S				S	S	S	S	R
SAMN06129826	Escherichia coli	S			R						S	R		R			R			S		R			R	S		R	R	R
SAMN06129827	Escherichia coli	S			R				S		S	S		R			S			S		S			S	S	R	S	S	S
SAMN06311517	Escherichia coli	S			R			R	S		S	S		R			S			S		S			S	S		R	S	R
SAMN06311518	Escherichia coli	S		S	R			R	S		S			R						S		S			R	S	S	R	S	R
SAMN06311519	Escherichia coli	S			R			R	S		S	S		R			R			S		R			R	S	S	R		S
SAMN06546419	Escherichia coli	S		R	R				S		R	R		R			S			S		S			S	S	S	R	S	S
SAMN06546420	Escherichia coli	S		S	R			R			S	R		R			R			S		S			R	S	S	R	S	R
SAMN06672149	Escherichia coli	S			R				R		S	R		R			R			S		R			R	S		S	R	S
SAMN06672151	Escherichia coli	S		S	R			R				R		R			R			S		S			R	S	S	R	S	S
SAMN06680400	Escherichia coli	S		S	R				S		S	S		R			R			S		S			R	S	S	R	S	R
SAMN06680401	Escherichia coli	S		S	R			R	S		S	S		R			R			S		R			R	S	S	S		S
SAMN06680403	Escherichia coli	S			R			R	R			R		R						S		R			S	S	S	S	R	R
SAMN06680404	Escherichia coli	S		S	R			R	S			S		R			R			S		S			R	S	S	R	S	S
SAMN06680406	Escherichia coli	S		R	R			R	S		R	R					R			S		S			R	S	R	R	R	R
SAMN06754732	Escherichia coli	S		S	R				S		S	S		R			S			S		S			S	S	S	S	S	R
SAMN06754733	Escherichia coli	S		S	R			R	S		S	S		R			R			S		S			R	S	S	R	S	R
SAMN06754735	Escherichia coli	S		S	R			R	S		S	S		R			R			S		S			R	S	S	R	S	R
SAMN06754736	Escherichia coli	S		S	R			R	S		S	S		R			R			S		S			R	S	S	R	S	R
SAMN06754737	Escherichia coli	S		R	R			R	S		R	R		R			S			S		S			S	S	S	R	S	S
SAMN06754738	Escherichia coli	S		S	R			R	S		S	R		R			R			S		R			R	S	S	R	R	R
SAMN06754743	Escherichia coli	S		S	R			R	S		S	S		R			S			S		S			S	S	S	R	S	R
SAMN07291511	Escherichia coli	S			R		S		S		S	S		S			S		S	S		S	S		S	S	S	S		R
SAMN07291512	Escherichia coli	S			R		R		R		S	R		R			S		S	S		R	S		S	S	S	S	R	R
SAMN07291513	Escherichia coli	S			R		R		R			R		R			R		S	S		S	S		R	S		R	R	S
SAMN07291514	Escherichia coli	S			R		R		R			R		R			R		S	S		S	S		R	S	R	R	S	R
SAMN07291515	Escherichia coli	S			R		R		R			R		R			R		S	S		R	S		R	S		R	R	R
SAMN07291517	Escherichia coli	S			R		R		S			R		R			R		S	S		S	S		R	S	R	R	R	R
SAMN07291521	Escherichia coli	S			S		S	S	S		S	S		S			R		S	S		S	S		R	S	S	R	S	R
SAMN07291526	Escherichia coli	S			R		R		R			R		R			R		S	S		S	S		R	S	R	R	S	R
SAMN07291527	Escherichia coli	S			R		R		R		S	R		R			R		S	S		R	S		R	S	S	R	R	R
SAMN07291528	Escherichia coli	R			R		R		R			R		R			R		R	R		R	R		R	R	R	R	R	R
SAMN07291529	Escherichia coli	S			R		R		S			R		R			R		S	S		S	S		R	S		R		R
SAMN07291530	Escherichia coli	S			R		R		R			R		R			R		S	S		S	S		R	S	R	R	R	R
SAMN07291543	Escherichia coli	S			R		R		R			R		R			S		R	R		S	R		S	R	R	R	S	S
SAMN07291544	Escherichia coli	S			R		R		R			R		R			R		S						R	S	R		R	R
SAMN07291545	Escherichia coli	S			R		S		R			R		R			R		R	R		S	R		R	R	R	R	S	R
SAMN07325894	Escherichia coli	S		R	R			R	R		R	R		R			R			S		S			R	S	R	R	S	R
SAMN07325899	Escherichia coli	S		R	R				R		R	R		R			R			S		R			R	S	S	R	R	R
SAMN07325901	Escherichia coli	S		S	R			R	S		S	S		R			R			S		S			R	S	S	R	S	R
SAMN07325902	Escherichia coli	S		R	R			R				R		R			R			S		R			R	S	S	R	R	R
SAMN07325903	Escherichia coli	S		R	R				R		R	R		R			R			S		R			R	S		R	R	R
SAMN07325904	Escherichia coli	S		S	R			R	S		S	S		R			S			S		S			S	S	S	R	S	S
SAMN07332509	Escherichia coli	S		S	R			R	S		S	S		R			S			S		S			S	S	S	S	S	S
SAMN07332512	Escherichia coli	S		S	R			R	S		S	S		R			R			S		S			R	S	S	S	S	S
SAMN07332516	Escherichia coli	S		R	R			R	R		R	R		R			R			S		S			R	S		S	R	S
SAMN07332517	Escherichia coli	S		S	R			R	S			R		R			R			S		S			R	S	S	R	S	R
SAMN07332518	Escherichia coli	S		S	R			R	S		S	R		R			R			S		S			R	S	S	S	S	S
SAMN07332519	Escherichia coli	S			R			R	S			S		R			R			S		S			R	S	S	S	S	S
SAMN07332520	Escherichia coli	S		R	R			R	R		R	R		R			R			S		S			R	S		S	R	S
SAMN07410708	Escherichia coli	S		S	R			R	S			R		R			R			S		S			R	S	S	S	S	S
SAMN07410718	Escherichia coli	S		R	R			R	S		R	S		R			S			S		S			S	S	S	S	S	S
SAMN07450847	Escherichia coli	S		S	R				S		S	S		R			R			S		S			R	S	S	R	S	R
SAMN07450850	Escherichia coli	S		R	R			R	S		R	R		R			R			S					R	S		R		R
SAMN07450852	Escherichia coli	S		S	R			R			S	R		R			S			S		S			S	S	S	S	S	R
SAMN07450853	Escherichia coli	S			R			R	R			R		R			R			S		S			R	S	S	R		R
SAMN07450854	Escherichia coli	S		R	R			R	S		R			R			S			S		S			S	S	S	S	S	S
SAMN07450857	Escherichia coli	S		R	R				R		R	R		R			R			S		S			R	S		S	R	R
SAMN07450858	Escherichia coli	S			R			R	S		S	R		R			R			S		R			R	S	S	S	R	S
SAMN02356595	Klebsiella aerogenes											R
SAMN02356596	Klebsiella aerogenes											S
SAMN02356607	Klebsiella aerogenes											R
SAMN02356608	Klebsiella aerogenes											R
SAMN02356625	Klebsiella aerogenes											R
SAMN02356626	Klebsiella aerogenes											S
SAMN02356627	Klebsiella aerogenes											R
SAMN02356628	Klebsiella aerogenes											S
SAMN04014848	Klebsiella aerogenes								R			R																	S	S
SAMN04014850	Klebsiella aerogenes											R																	S	S
SAMN04014859	Klebsiella aerogenes								S			S																	S	S
SAMN04014903	Klebsiella aerogenes								S			R																	S	R
SAMN04014915	Klebsiella aerogenes								S			S																	S	S
SAMN04015002	Klebsiella aerogenes								R			R																	R	S
SAMN04448232	Klebsiella aerogenes								S																				S	S
SAMN05170054	Klebsiella aerogenes											R																	S	S
SAMN05170056	Klebsiella aerogenes								S			R																	S	R
SAMN05170067	Klebsiella aerogenes											R																	S	S
SAMN05170068	Klebsiella aerogenes								R			R																	S	R
SAMN05170072	Klebsiella aerogenes								S			R																	S	S
SAMN05170074	Klebsiella aerogenes								S			R																	S	S
SAMN05170078	Klebsiella aerogenes											R																	S	R
SAMN05170091	Klebsiella aerogenes								S			R																	S	S
SAMN05170092	Klebsiella aerogenes								S			R																	S	S
SAMN05170093	Klebsiella aerogenes								S			R																	S	S
SAMN05170094	Klebsiella aerogenes								S			R																	S	S
SAMN05170096	Klebsiella aerogenes								S			R																	S	S
SAMN05170097	Klebsiella aerogenes								S			R																	S	S
SAMN05170099	Klebsiella aerogenes								R			R																	R	S
SAMN05170100	Klebsiella aerogenes								S			R																	S	S
SAMN05170114	Klebsiella aerogenes								S			S																	S	S
SAMN05170115	Klebsiella aerogenes								S			R																		S
SAMN05170116	Klebsiella aerogenes								S			R																	S	S
SAMN05170117	Klebsiella aerogenes								S			S																	S	S
SAMN05170139	Klebsiella aerogenes								S			R																	S	S
SAMN05170148	Klebsiella aerogenes								S			R																	S	S
SAMN05170149	Klebsiella aerogenes								S																				S	S
SAMN05170151	Klebsiella aerogenes											R																	S	S
SAMN05170153	Klebsiella aerogenes								R			R																	R	R
SAMN05170154	Klebsiella aerogenes											R																	S	S
SAMN05170155	Klebsiella aerogenes								S			R																	S	S
SAMN05170165	Klebsiella aerogenes								S			R																	S	S
SAMN05170166	Klebsiella aerogenes								S			R																	S	S
SAMN05170167	Klebsiella aerogenes								S			R																	S	S
SAMN05170168	Klebsiella aerogenes								S			R																	S	S
SAMN05170169	Klebsiella aerogenes								S																				S	S
SAMN05170200	Klebsiella aerogenes								S			R																	S	S
SAMN05170204	Klebsiella aerogenes								S			R																	S	S
SAMN05170205	Klebsiella aerogenes											R																	S	S
SAMN05170206	Klebsiella aerogenes								S			R																	S	S
SAMN05170207	Klebsiella aerogenes								S			R																	S	S
SAMN05170232	Klebsiella aerogenes								S			R																	S	S
SAMN05170233	Klebsiella aerogenes								S			R																	S	S
SAMN05170238	Klebsiella aerogenes								S																				S	S
SAMN05170305	Klebsiella aerogenes								S			R																	S	S
SAMN05170314	Klebsiella aerogenes											R																	S	S
SAMN05170320	Klebsiella aerogenes								S			R																	S	S
SAMN05170328	Klebsiella aerogenes								S			R																	S	S
SAMN05170331	Klebsiella aerogenes											R																	S	S
SAMN05170332	Klebsiella aerogenes								S			R																	S	S
SAMN05170334	Klebsiella aerogenes								S			R																	S	S
SAMN05170352	Klebsiella aerogenes								S			R																	S	S
SAMN05170355	Klebsiella aerogenes								S			R																	S	S
SAMN05170357	Klebsiella aerogenes								S			R																	S	S
SAMN05170358	Klebsiella aerogenes								S			S																	S	S
SAMN07291524	Klebsiella aerogenes								R			R																	S	S
SAMN07325907	Klebsiella aerogenes								S			S																	S	S
SAMN07450845	Klebsiella aerogenes								R			R																		R
SAMN02141705	Klebsiella pneumoniae	S							R	R		R								R		S	R		R	R				R
SAMN02141966	Klebsiella pneumoniae	S								R		R					S		S	R		S			S	S			S	S
SAMN02141967	Klebsiella pneumoniae								R	R		R								R		S	R		R	R				R
SAMN02141968	Klebsiella pneumoniae								R	R		R								R			R		R	R				R
SAMN02141969	Klebsiella pneumoniae								R	R		R								R		S	R		R	R				S
SAMN02141970	Klebsiella pneumoniae	S							R	R		R								R		S	R		R	R				S
SAMN02141971	Klebsiella pneumoniae								R	R		R								R		S	R		R	R				S
SAMN02141972	Klebsiella pneumoniae	S							R	R		R								R		S	R		R	R				R
SAMN02141973	Klebsiella pneumoniae								R	R		R								R		S	R		R	R				R
SAMN02141974	Klebsiella pneumoniae	S							R	R		R							S	S			S		R	S				R
SAMN02141975	Klebsiella pneumoniae	S								R		R							S	R					R	S				R
SAMN02141976	Klebsiella pneumoniae	S								R		R								R			R		R	R				R
SAMN02141977	Klebsiella pneumoniae	S								R		R								R			R		R	R				R
SAMN02141978	Klebsiella pneumoniae								R	R		R								R		S	R		R	R				R
SAMN02141979	Klebsiella pneumoniae								R	R		R								R		S	R		R	R				R
SAMN02141980	Klebsiella pneumoniae	S							S	R		R					S			R		S	R		S	R				S
SAMN02141981	Klebsiella pneumoniae	S								R		R							S	R		S	R		R	R				R
SAMN02141982	Klebsiella pneumoniae	S							R	R		R								R			R		R	R				R
SAMN02141983	Klebsiella pneumoniae	S							S	R		R					S			R			R		S	R				S
SAMN02141984	Klebsiella pneumoniae	S							R	R		R								R			R		R	R				R
SAMN02141985	Klebsiella pneumoniae	S							R	R		R								R			R		R	R				R
SAMN02141986	Klebsiella pneumoniae	S							R	R		R								R			R		R	R				R
SAMN02141987	Klebsiella pneumoniae								R	R		R								R		S	R		R	R				R
SAMN02141988	Klebsiella pneumoniae								R	R		R								R		S	R		R	R				R
SAMN02141989	Klebsiella pneumoniae	S							R	R		R								R		S	R		R	R				S
SAMN02141990	Klebsiella pneumoniae	S							R	R		R								R		S	R		R	R				S
SAMN02141991	Klebsiella pneumoniae								R	R		R								R		S	R		R	R				S
SAMN02141992	Klebsiella pneumoniae	S							R	R		R								R		S	R		R	R				R
SAMN02141993	Klebsiella pneumoniae	S							R	R		R								R		S	R		R	R				S
SAMN02141994	Klebsiella pneumoniae	S								R		R								R			R		R	R				R
SAMN02141995	Klebsiella pneumoniae	S							R	R		R								R			R		R	R				S
SAMN02141996	Klebsiella pneumoniae	S							R	R		R								R		S	R		R	R				R
SAMN02142000	Klebsiella pneumoniae	S							R	R		R								R		S	R		R	R				R
SAMN02142001	Klebsiella pneumoniae	S								R		R								R			R		R	R				R
SAMN02142014	Klebsiella pneumoniae								R	R		R								R		S	R		R	R				R
SAMN02142015	Klebsiella pneumoniae	S							R	R		R								R			R		R	R				R
SAMN02142016	Klebsiella pneumoniae	S							R	R		R								R			R		R	R				R
SAMN02142017	Klebsiella pneumoniae								R	R		R								R		S	R		R	R				R
SAMN02142018	Klebsiella pneumoniae	S								R		R								R			R		R	R				R
SAMN02142019	Klebsiella pneumoniae								R	R		R							S			S	S		R	S				R
SAMN02142020	Klebsiella pneumoniae	S							R	R		R								R			R			R				R
SAMN02142021	Klebsiella pneumoniae	S								R		R								R			R		R	R				R
SAMN02142022	Klebsiella pneumoniae	S							R	R		R								R		S	R		R	R				S
SAMN02142023	Klebsiella pneumoniae	S								R		R								R			R		R	R				R
SAMN02142026	Klebsiella pneumoniae	S							R	R		R								R			R		R	R				R
SAMN02142027	Klebsiella pneumoniae	S								R		R								R			R		R	R				R
SAMN02142028	Klebsiella pneumoniae	S								R		R								R			R		S	R				R
SAMN02142029	Klebsiella pneumoniae	S								R		R								R			R		R	R				R
SAMN02142041	Klebsiella pneumoniae	S							R	R		R								R			R		R	R				S
SAMN02142042	Klebsiella pneumoniae								R	R		R								R			R		R	R				R
SAMN02142043	Klebsiella pneumoniae	S							R	R		R								R		S	R		R	R				R
SAMN02142044	Klebsiella pneumoniae								R	R		R								R		S	R		R	R				R
SAMN02142047	Klebsiella pneumoniae								R	R		R								R		S	R		R	R				R
SAMN02142048	Klebsiella pneumoniae								R	R		R								R		S	R		R	R				R
SAMN02142049	Klebsiella pneumoniae								R	R		R								R		S	R		R	R				R
SAMN02142050	Klebsiella pneumoniae	S								R		R								R			R		R	R				R
SAMN02142051	Klebsiella pneumoniae								R	R		R								R		S	R		R	R				R
SAMN02356597	Klebsiella pneumoniae	S								S	R	S					R			S		S
SAMN02356599	Klebsiella pneumoniae									R	R	R					R					S	R
SAMN02356600	Klebsiella pneumoniae	S								S	S	S					S			S		S	S
SAMN02356601	Klebsiella pneumoniae	R								R	R	R					R			R		S	R
SAMN02356602	Klebsiella pneumoniae	R								R	S	R					R			S		R	S
SAMN02356605	Klebsiella pneumoniae	S								R	R	R					R					R	S
SAMN02356606	Klebsiella pneumoniae	S								S	S	S					S			S		S	S
SAMN02356613	Klebsiella pneumoniae	S								R	R	R					R
SAMN02356614	Klebsiella pneumoniae	S								S	S	S					S			S		S	S
SAMN02356617	Klebsiella pneumoniae	R								R	R	R					R					R	R
SAMN02356618	Klebsiella pneumoniae	R								R	S	R					R			S		S	S
SAMN02356621	Klebsiella pneumoniae	R								R	R	R					R					S	R
SAMN02356622	Klebsiella pneumoniae	S								S	S	S					S			S		S	S
SAMN02356623	Klebsiella pneumoniae	S								R	S	R					R			S		R	S
SAMN02356624	Klebsiella pneumoniae	S								R	S	R					R			S		R	S
SAMN03892119	Klebsiella pneumoniae	R							R		R	R					R			R					R	R	R	S	R	R
SAMN03892126	Klebsiella pneumoniae	R							R		R	R					R			R					R	R	R	S	R	R
SAMN04014844	Klebsiella pneumoniae	S							R	R		R					R		R	R		S	R		R	R	R	R	R	R
SAMN04014845	Klebsiella pneumoniae	S							R	R		R					R		R	R		S	R		R	R	R	R	R	R
SAMN04014846	Klebsiella pneumoniae								R	R		R					R		R	R		S	R		R	R	R	R	R	R
SAMN04014851	Klebsiella pneumoniae	S							R	R		R					S		S	R		S	R		S	S	R		S	S
SAMN04014853	Klebsiella pneumoniae	S							R	R		R					R		S	S		R	S		R	S	R	R	R	R
SAMN04014875	Klebsiella pneumoniae	S							R	R		R					S		R	R		R	S		S		S	S		S
SAMN04014880	Klebsiella pneumoniae	S							R	R	S	R					R		R	R			R		R	R	R	R		R
SAMN04014881	Klebsiella pneumoniae	R							R	R	R	R					R		R	R		R	R		R	R	R	R	R	R
SAMN04014882	Klebsiella pneumoniae	R							R	R	R	R					R		R	R		R	R		R	R	R	R	R	R
SAMN04014883	Klebsiella pneumoniae	S							R	R		R					R			R		R	S		R		R	S	R	R
SAMN04014884	Klebsiella pneumoniae	S							R	R		R					R		S	R		S	S		S		R	S	S	S
SAMN04014885	Klebsiella pneumoniae	S							R	R		R					R			R		R	S		R	R	R	S	R	R
SAMN04014887	Klebsiella pneumoniae	S							R	R		R					R		R	R		R	R		R	R	R	R	R	R
SAMN04014888	Klebsiella pneumoniae								R	R	R	R					R		R	R		S			R	R	R	R	R	R
SAMN04014890	Klebsiella pneumoniae	R							R	R	R	R					R		R	R		R	R		R	R	R	R	R	R
SAMN04014892	Klebsiella pneumoniae	R							R	R		R					R		R	R		R	R			R	R	R	R	R
SAMN04014907	Klebsiella pneumoniae								R	R		R					R		R	R		R	R		R	R	R	R	R	R
SAMN04014909	Klebsiella pneumoniae	R							R	R		R					R		R	R		R	R		R	R	R		R	R
SAMN04014916	Klebsiella pneumoniae	R							R	R		R					R		R	R		R	R		R	R	R	R	R	R
SAMN04014917	Klebsiella pneumoniae	S							R	R		R					S		R			R	R		S	R	R	S	R	R
SAMN04014920	Klebsiella pneumoniae	R							R	R		R					R		R	R		R	R		R	R	R	R	R	R
SAMN04014921	Klebsiella pneumoniae	S							R	R		R					S		R	R		R	R		S	R	R	S	R	S
SAMN04014928	Klebsiella pneumoniae	S							R	R		R					R		S	S		S	S		R	S	R	R	S	S
SAMN04014937	Klebsiella pneumoniae	S							R	R		R					R		R	R		S	R		R	R	R	S	R	R
SAMN04014938	Klebsiella pneumoniae	R							R	R		R					R		R	R			R		R	R	R	R	R	R
SAMN04014939	Klebsiella pneumoniae								R	R		R					R		R	R		R	R		R	R	R	S	R	R
SAMN04014947	Klebsiella pneumoniae	R							R	R		R					R		R	R		R	R		R	R	R	R	R	R
SAMN04014948	Klebsiella pneumoniae	R							R	R		R					R		R	R		R	R		R	R	R	S	R	R
SAMN04014950	Klebsiella pneumoniae	S							R	R		R					R		R	R		R			R	R	R	R	R	R
SAMN04014953	Klebsiella pneumoniae	S							R	R	R	R					R		R	R		R	R		R	R	R	S	R	R
SAMN04014954	Klebsiella pneumoniae								R	R	R	R					R		R	R		R	R		R	R	R	S	R	R
SAMN04014956	Klebsiella pneumoniae	S							R	R	R	R					R		R	R			R		R	R	R	R	R	R
SAMN04014958	Klebsiella pneumoniae	S							R	R	R	R					R		R	R			R		R	R	R	S	R	R
SAMN04014961	Klebsiella pneumoniae	R							R	R	R	R					R			R		R	R		R	R		R	R	S
SAMN04014966	Klebsiella pneumoniae								R	R	R	R					R			R		R	R		R	R		S	R	R
SAMN04014967	Klebsiella pneumoniae	S							R	R	R	R					S			R		S	R		S	R		S		R
SAMN04014970	Klebsiella pneumoniae								R	R	R	R					R			R		S	R		R	R		S	R	R
SAMN04014976	Klebsiella pneumoniae	S							R	R	R	R					R		R	R		R	R		R	R	R	R	R	R
SAMN04014979	Klebsiella pneumoniae	R							R	R		R					R		R	R		R	R		R	R	R	R	R	R
SAMN04014980	Klebsiella pneumoniae	R							R	R		R					R		R	R		R	S		R	R	R	R	R	R
SAMN04014981	Klebsiella pneumoniae	R							R	R		R					R		R	R		R			R	R	R	R	R	R
SAMN04014982	Klebsiella pneumoniae	R							R	R		R					R		R	R		R			R	R	R	R	R	R
SAMN04014983	Klebsiella pneumoniae	R							R	R		R					R			R		R	R				R	R	R	R
SAMN04014984	Klebsiella pneumoniae	R							R	R		R					R		R	R		R	R		R	R	R	R	R	R
SAMN04014986	Klebsiella pneumoniae	S							R	R		R					R		R	R		S	R		R	R	R	S	R	S
SAMN04014987	Klebsiella pneumoniae								R	R		R					R		R	R		S	R		R	R	R	R	R	R
SAMN04014989	Klebsiella pneumoniae	R							R	R		R					R		R	R		R	R		R	R	R	R	R	R
SAMN04014993	Klebsiella pneumoniae	S							R	R		R					R		R	R		S	R		R	R	R	R	R	R
SAMN04014994	Klebsiella pneumoniae	R							R	R		R					R		R	R		R	R		R	R	R		R	R
SAMN04014999	Klebsiella pneumoniae	S							R	R		R					R		R	R		R	R		R	R	R	R		R
SAMN04015001	Klebsiella pneumoniae	S							S	R		S					S		R	R		S	R		S	R	R	S	S	S
SAMN04096276	Klebsiella pneumoniae	S							R		R	R					R					R			R		R	R	S	R
SAMN04096279	Klebsiella pneumoniae	S							S		R	R					R			R		S			R	R	R	R	S	R
SAMN04096282	Klebsiella pneumoniae	R							R		R	R					R			R		S			R	R	R	R	R	R
SAMN04122809	Klebsiella pneumoniae	S							S		R	S								R		S				S		S	S	R
SAMN04339714	Klebsiella pneumoniae	S							S		R	R					S			R		R			S	R	R	R		S
SAMN04339715	Klebsiella pneumoniae	S							S		R	S					S			S		S			S	S	S	R	S	S
SAMN04448219	Klebsiella pneumoniae	S							R	R	R						R		R	R			R		R	R		R		R
SAMN04448220	Klebsiella pneumoniae	R							R	R							R		R	R		R			R	R		R	R	R
SAMN04448221	Klebsiella pneumoniae	R							R	R							R		R	R		R			R	R		R	R	R
SAMN04448222	Klebsiella pneumoniae	R							R	R							R			R		R	R					R	R	R
SAMN04448223	Klebsiella pneumoniae	R							R	R							R			R		R						R	R	R
SAMN04448224	Klebsiella pneumoniae	R							R	R							R		R	R		R	R			R		R	R	R
SAMN04448225	Klebsiella pneumoniae								R	R							R		R	R		R	R		R	R		R	R	R
SAMN04448226	Klebsiella pneumoniae	S							R	R							R		R	R		R	R		R	R			R	S
SAMN04448227	Klebsiella pneumoniae	R							R	R							R		R	R		R	R		R	R			R	R
SAMN04448228	Klebsiella pneumoniae	R							R	R							R		R	R		R	R		R	R			R	R
SAMN04448229	Klebsiella pneumoniae	R							R	R							R		R	R		R	R		R	R			R	R
SAMN04448230	Klebsiella pneumoniae	R							R	R							R		R	R		R	R		R	R			R	R
SAMN04448231	Klebsiella pneumoniae	R							R	R							R		R	R		R	R		R	R		R	R	R
SAMN04448233	Klebsiella pneumoniae	R							R	R							R		R	R		R	R		R	R		R	R	R
SAMN04448234	Klebsiella pneumoniae	R							R	R							R		R	R		R	R		R	R		R	R	R
SAMN04448235	Klebsiella pneumoniae	R							R	R							R		R	R		R			R	R		R	R	R
SAMN04448236	Klebsiella pneumoniae	R							R	R							R		R	R		R	R		R	R		R	R	R
SAMN04448237	Klebsiella pneumoniae	S							R	R							R		R	R		S	R		R	R			S	S
SAMN04448238	Klebsiella pneumoniae	S							R	R							R		R	R		S	R		R	R		S	S	S
SAMN04448239	Klebsiella pneumoniae	R							R	R	S						R		S	R		R			R	S		R	R	S
SAMN04448240	Klebsiella pneumoniae	R							R	R							R		R	R		R	R		R	R			R	R
SAMN04448241	Klebsiella pneumoniae	R							R	R							R		R	R		S	R		R	R		R	S	R
SAMN04448243	Klebsiella pneumoniae	S							S	R							S		R	R		S	R		S	R		S	S	S
SAMN04448244	Klebsiella pneumoniae	R							R	R							R		R	R		R	R		R	R		S	R	R
SAMN04448245	Klebsiella pneumoniae	S							R	R							R			R		S			R			R	S	R
SAMN04448246	Klebsiella pneumoniae	S							R	R							R		R	R		R	S		R	R		R	R	R
SAMN04448247	Klebsiella pneumoniae	S							R	R							R		R	R		R	R		R	R		R	R	S
SAMN04448248	Klebsiella pneumoniae	S							R	R							R		R	R		R	R		R	R		R	R	S
SAMN04448249	Klebsiella pneumoniae	S							R	R							R		R	R		R	R		R	R		R	R	S
SAMN04456590	Klebsiella pneumoniae	S							S		S	S					S			S		S			S	S	S	S	S	S
SAMN04514119	Klebsiella pneumoniae	R									R	R					R			R		R	R		R				R
SAMN04514120	Klebsiella pneumoniae									R		R								R			R			R
SAMN04514121	Klebsiella pneumoniae									R		R								R			R			R		S
SAMN04514122	Klebsiella pneumoniae									R		R								R			R			R
SAMN04514123	Klebsiella pneumoniae	S								R		R								R		S	R			R
SAMN04514124	Klebsiella pneumoniae	S								R		R								R		S	R			R
SAMN05170055	Klebsiella pneumoniae	S							R	R	R	R					S		R	R		S	R		S	R	R	S	S	S
SAMN05170057	Klebsiella pneumoniae								R	R	R	R					R		R	R		S	R		R	R	R		R	S
SAMN05170058	Klebsiella pneumoniae	S							R	R	R	R					R		R	R		R	R		R	R	R	R	R	R
SAMN05170061	Klebsiella pneumoniae	S							R	R	R	R					R		R	R		R	R		R	R	R	S	R	R
SAMN05170062	Klebsiella pneumoniae	S							R	R	R	R					R		R	R		S	R		R	R	R		S	R
SAMN05170064	Klebsiella pneumoniae	S							S	R	S	R					R		S	S		S	S		R	S	S	S		S
SAMN05170075	Klebsiella pneumoniae								R	R	R	R					R		R	R		S	R		R	R	R	S	R	R
SAMN05170076	Klebsiella pneumoniae	S							R	R	R	R					R		R	R		R	R		R	R	R		R	R
SAMN05170077	Klebsiella pneumoniae	S							R	R	R	R					R		R	R		S	R		R	R	R	R	R	R
SAMN05170082	Klebsiella pneumoniae								R	R	R	R					R		R	R		S	R		R	R	R	R	R	R
SAMN05170084	Klebsiella pneumoniae	S							R	R	R	R					R		R	R		S	R		R	R	R	R	R	S
SAMN05170088	Klebsiella pneumoniae	S							R	R	R	R					R		S			S			R	S				R
SAMN05170095	Klebsiella pneumoniae	S								R	R	R					R		R	R		R	R		R	R	R	R	R	R
SAMN05170098	Klebsiella pneumoniae	S							R	R	R	R					R		R	R			R		R	R	R		R	R
SAMN05170101	Klebsiella pneumoniae								R	R	R	R					R		R	R		S	R		R	R	R	S	R	R
SAMN05170102	Klebsiella pneumoniae	S							R	R	R	R					R		R	R		S	R		R	R	R		S	R
SAMN05170103	Klebsiella pneumoniae								R	R	R	R					R		R	R		S	R		R	R	R		R	R
SAMN05170104	Klebsiella pneumoniae								R	R	R	R					R		R	R		S	R		R	R	R	R	R	R
SAMN05170105	Klebsiella pneumoniae	S							R	R	R	R					R		R	R		S	R		R	R	R	S	S	R
SAMN05170106	Klebsiella pneumoniae								R	R	R	R					R		R	R		S	R		R	R	R		R	R
SAMN05170107	Klebsiella pneumoniae								R	R	R	R					R		R	R		R	R		R	R	R	S	R	R
SAMN05170108	Klebsiella pneumoniae	S							R	R	R	R					R		R	R		R	R		R	R	R	R	R	S
SAMN05170109	Klebsiella pneumoniae	S								R	R	R					R			R		S	R		R	R	R	R	R	R
SAMN05170110	Klebsiella pneumoniae	S							R	R	R	R					R		R	R		S	R		R	R	R	S	R	R
SAMN05170111	Klebsiella pneumoniae	S							R	R	R	R					R		R	R		R	R		R	R	R	R	R	R
SAMN05170112	Klebsiella pneumoniae								R	R	R	R					R		R	R		S	R		R	R	R	S	R	R
SAMN05170118	Klebsiella pneumoniae	R							R	R		R					R			R		R	R		R	R	R	S	R	R
SAMN05170119	Klebsiella pneumoniae	S							R	R	R	R					R		R	R		R	R		R	R	R	S	R	R
SAMN05170121	Klebsiella pneumoniae									R	R	R					R		R	R		S	R		R	R	R	S	R	R
SAMN05170122	Klebsiella pneumoniae									R	R	R					R			R		S	R		R	R	R		R	S
SAMN05170123	Klebsiella pneumoniae	S								R	R	R					R		R	R		R	R		R	R	R		R	S
SAMN05170124	Klebsiella pneumoniae	S							R	R		R					R			R		R	R			R	R	R	R	R
SAMN05170125	Klebsiella pneumoniae	S							R	R	R	R					R		R	R		R	R		R	R	R	S	R	R
SAMN05170128	Klebsiella pneumoniae	S							R	R	R	R					R		R	R		S	R		R	R	R		R	R
SAMN05170129	Klebsiella pneumoniae	S							R	R	R	R					R		R	R		S	R		R	R	R	S	R	S
SAMN05170131	Klebsiella pneumoniae								R	R	R	R					R		R	R		S	R		R	R	R		R	R
SAMN05170133	Klebsiella pneumoniae								R	R	R	R					R		R	R		S	R		R	R	R	S	R	R
SAMN05170134	Klebsiella pneumoniae	S							R	R	R	R					R		R	R		S	R		R	R	R		R	S
SAMN05170135	Klebsiella pneumoniae								R	R	R	R					R		R	R		R	R		R	R	R	R	R	R
SAMN05170136	Klebsiella pneumoniae	S								R	R	R					R		R	R		S	R		R	R	R		S	R
SAMN05170137	Klebsiella pneumoniae	R							R	R	R	R					R		R	R		R	R		R	R	R	S	R	R
SAMN05170138	Klebsiella pneumoniae	S							R	R	R	R					R		S	R		S	S		R		R	R	R	R
SAMN05170141	Klebsiella pneumoniae	S							R	R	R	R					R		S	R		S	S		R	S	R		S	R
SAMN05170143	Klebsiella pneumoniae	S							R	R	R	R					R		R	R			R		R	R	R	S		R
SAMN05170144	Klebsiella pneumoniae	S							R	R	R	R					R		R	R		S	R		R	R	R	R	R	R
SAMN05170145	Klebsiella pneumoniae	S							R	R	R	R					R		S	S		S	S		R	S	R	R	S	S
SAMN05170156	Klebsiella pneumoniae	S								R	R	R					R		R	R		R	R		R	R	R	R	R	R
SAMN05170158	Klebsiella pneumoniae	S							R	R	R	R					R		R	R		S	R		R	R	R	S	R	R
SAMN05170170	Klebsiella pneumoniae	S							R	R	R	R					R		S	R		S	S		R		R	R	S	R
SAMN05170171	Klebsiella pneumoniae	S							R	R	R	R					R		R	R		R	R		R	R	R	R	R	R
SAMN05170172	Klebsiella pneumoniae	R							R	R	R	R					R		R	R		S	R		R	R	R	S	R	R
SAMN05170173	Klebsiella pneumoniae								R	R	R	R					R		R	R		R	R		R	R	R	R	R	S
SAMN05170174	Klebsiella pneumoniae								R	R	R	R					R		R	R		S	R		R	R	R	S	R	R
SAMN05170175	Klebsiella pneumoniae								R	R	R	R					R		R	R		S	R		R	R	R	S	R	R
SAMN05170176	Klebsiella pneumoniae								R	R	R	R					R		R	R		S	R		R	R	R	S	R	R
SAMN05170178	Klebsiella pneumoniae	S							R	R		R					R		R	R		S	R		R	R	R	S	S	R
SAMN05170179	Klebsiella pneumoniae	S							R	R	R	R					R			R			R		R	R	R	S	R	R
SAMN05170180	Klebsiella pneumoniae								R	R	R	R					R		R	R		R	R		R	R	R	S	R	R
SAMN05170181	Klebsiella pneumoniae								R	R	R	R					R		R	R			R		R	R	R	S	R	R
SAMN05170182	Klebsiella pneumoniae	S								R		R					S		R	R		S	R		S	R	R	S	S	R
SAMN05170185	Klebsiella pneumoniae								R	R	R	R					R		R	R			R		R	R	R	S	R	R
SAMN05170186	Klebsiella pneumoniae	S							R	R	R	R					R			R		R	S		R		R	R	R	R
SAMN05170187	Klebsiella pneumoniae	S							R	R	R	R					R		R	R			R		R	R	R	S		R
SAMN05170188	Klebsiella pneumoniae	S							R	R	R	R					R		R	R		R	R		R	R	R	S	R	R
SAMN05170189	Klebsiella pneumoniae	R							R	R	R	R					R		R	R		R	R		R	R	R	S	R	R
SAMN05170191	Klebsiella pneumoniae								R	R	R	R					R		S	S		R	S		R	S	R		R	R
SAMN05170192	Klebsiella pneumoniae	S							R	R	R	R					R		R	R		S	R		R	R	R		S	R
SAMN05170193	Klebsiella pneumoniae	R							R	R	R	R					R		R	R		S	R		R	R	R	S	R	R
SAMN05170194	Klebsiella pneumoniae	S							S	R	S	R					S			R			R		S	R	R	S	R	S
SAMN05170195	Klebsiella pneumoniae								R	R	R	R					R		R	R		S	R		R	R	R	S	R	S
SAMN05170196	Klebsiella pneumoniae	S							R	R	R	R					R		R	R		S	R		R	R	R	S	S	R
SAMN05170197	Klebsiella pneumoniae								R	R	R	R					R		R	R		S	R		R	R	R		R	R
SAMN05170199	Klebsiella pneumoniae	S							R	R	R	R					R		S	R		S	S		R		R	R		R
SAMN05170201	Klebsiella pneumoniae	S							R	R	R	R					R		R	R		S	R		R	R	R		R	R
SAMN05170209	Klebsiella pneumoniae	S							R	R	R	R					R		R	R		S	R		R	R	R		R	R
SAMN05170211	Klebsiella pneumoniae	S							S	S	S	S					S		S	S		S	S		S	S	S	S	S	S
SAMN05170214	Klebsiella pneumoniae								R	R	R	R					R		R	R		S	R		R	R	R		R	R
SAMN05170216	Klebsiella pneumoniae	R							R	R	R	R					R		R	R		S	R		R	R	R	R	R	R
SAMN05170217	Klebsiella pneumoniae	S							R	R	R	R					R		R	R		S	R		R	R	R	S	R	R
SAMN05170218	Klebsiella pneumoniae	R							R	R	R	R					R		R	R		S	R		R	R	R	S	R	R
SAMN05170219	Klebsiella pneumoniae								R	R	R	R					R		R	R		S	R		R	R	R		R	R
SAMN05170221	Klebsiella pneumoniae	S							R	R	R	R					S		R	R		R	R		S	R	R	S	R	S
SAMN05170222	Klebsiella pneumoniae								R	R	R	R					R		R	R		S	R		R	R	R	S	R	R
SAMN05170226	Klebsiella pneumoniae								R	R	R	R					R		R	R			R		R	R	R	S	R	S
SAMN05170230	Klebsiella pneumoniae	S							R	R		R					R		S	R		R	R		R	R	R	R	R	R
SAMN05170239	Klebsiella pneumoniae	S							R	R	R	R					R			R		S	R			R	R	R	R	R
SAMN05170240	Klebsiella pneumoniae								R	R	R	R					R		R	R		S	R		R	R	R		R	R
SAMN05170242	Klebsiella pneumoniae	S								R	R	R					R		R	R		R	R		R	R	R	S	R	R
SAMN05170243	Klebsiella pneumoniae	S							R	R	R	R					R		R	R		R	R		R	R	R	S	R	R
SAMN05170244	Klebsiella pneumoniae	R							R	R	R	R					R		S	R		R	S		R		R	R	R	R
SAMN05170245	Klebsiella pneumoniae	S							R	R	R	R					R		R	R		R	R		R	R	R	S	R	R
SAMN05170246	Klebsiella pneumoniae	S							R	R		R					R			R		S	R		R	R	R	S	R	R
SAMN05170247	Klebsiella pneumoniae								S	S	R	S					R		S	S		S	S		R	S	R	R	R	R
SAMN05170248	Klebsiella pneumoniae								R	R	R	R					R		R	R		R	R		R	R	R	R	R	R
SAMN05170249	Klebsiella pneumoniae	S							R	R	S	R					S		R	R		S	R		S	R	R	S	S	S
SAMN05170251	Klebsiella pneumoniae								R	R	R	R					R		R	R		R	R		R	R	R	R	R	R
SAMN05170252	Klebsiella pneumoniae	S							R	R	R	R					R		R	R			R		R	R	R	R	R	R
SAMN05170253	Klebsiella pneumoniae	S							R	R		R					R		S	R		R			R	S	R	R	R	R
SAMN05170254	Klebsiella pneumoniae	S							S	R		R					R		S	S		S	S		S	S	S	R	S	S
SAMN05170255	Klebsiella pneumoniae	S							R	R	R	R					R		R	R		R	R		R	R	R		R	S
SAMN05170256	Klebsiella pneumoniae	S							R	R	R	R					R		R	R			R		R	R	R	R	R	R
SAMN05170258	Klebsiella pneumoniae								R	R	R	R					R		R	R		S	R		R	R	R	S	R	R
SAMN05170263	Klebsiella pneumoniae	S							R	R	R	R					R		R	R		R	R		R	R	R		R	R
SAMN05170264	Klebsiella pneumoniae	S							R	R	R	R					R		R	R		S	R		R	R	R	S	R	R
SAMN05170265	Klebsiella pneumoniae								R	R	R	R					R		R	R		S	R		R	R	R	R	R	R
SAMN05170266	Klebsiella pneumoniae	S								R	R	R					R		R	R		S	R		R	R	R		S	R
SAMN05170304	Klebsiella pneumoniae	R							S	R	R	R					R		R	R		R	R		R			S	R	R
SAMN05170306	Klebsiella pneumoniae	S								R		R					R		R	R		R	R		R	R	R	S	R	R
SAMN05170307	Klebsiella pneumoniae	S							R	R	R	R					R		R	R		S	R		R	R	R		S	R
SAMN05170308	Klebsiella pneumoniae	S							R	R	R	R					R		R	R		R	R		R	R	R	S	R	R
SAMN05170309	Klebsiella pneumoniae	S							R	R	R	R					R			R		R	R		R	R	R	R	R	R
SAMN05170310	Klebsiella pneumoniae	S							R	R	R	R					R		R	R		S	R		S	R	R	S	S	S
SAMN05170311	Klebsiella pneumoniae	S							R	R	R	R					R		R	R		S	R		R	R	R		S	S
SAMN05170313	Klebsiella pneumoniae	S								R		R					S		R	R		S	R		S	R	R	S	S	S
SAMN05170315	Klebsiella pneumoniae								R	R	R	R					R		R	R		R	R		R	R	R	S	R	R
SAMN05170316	Klebsiella pneumoniae								R	R	R	R					R		R	R		R	R		R	R	R	S	R	R
SAMN05170321	Klebsiella pneumoniae								R	R	R	R					R		R	R		S	R		R	R	R		R	R
SAMN05170322	Klebsiella pneumoniae								R	R	R	R					R		R	R		S	R		R	R	R	R	R	S
SAMN05170324	Klebsiella pneumoniae	S							R	R	R	R					R		R	R		S	R		R	R	R	S	R	S
SAMN05170325	Klebsiella pneumoniae	S							S	S	S	S					S		S	S		S	S		S	S	S	S	S	S
SAMN05170329	Klebsiella pneumoniae	S							R	R	R	R					R		R	R		S	R		R	R	R	S		S
SAMN05170330	Klebsiella pneumoniae	S							R	R	R	R					R		R	R		R	R		R	R	R		R	R
SAMN05170339	Klebsiella pneumoniae	S							R	R	R	R					R		R	R		S	R		R	R	R	R		R
SAMN05170340	Klebsiella pneumoniae	S							R	R	S	R					S		R	R		S	R		S	R	R	R	S	R
SAMN05170341	Klebsiella pneumoniae								R	R	R	R					R		R	R		R	R		R	R	R		R	R
SAMN05170342	Klebsiella pneumoniae	S								R	R	R					R			R		S	R			R	R	S	S	S
SAMN05170343	Klebsiella pneumoniae	S							R	R	S	R					R			R		S	R		R		R	S		R
SAMN05170344	Klebsiella pneumoniae									R	R	R					R		R	R		R	R		R	R	R		R	R
SAMN05170345	Klebsiella pneumoniae	S								R	R	R					R		R	R		R	R		R	R	R		R	R
SAMN05170347	Klebsiella pneumoniae								R	R	R	R					R		R	R		R	R		R	R	R	S	R	R
SAMN05194535	Klebsiella pneumoniae	S							R		R	R					R					R			R	R	R	R	R	R
SAMN05510459	Klebsiella pneumoniae	S							S		S	R					S			S		S			S	S	S	S	S	S
SAMN05774073	Klebsiella pneumoniae	S							S		S	R					R			S		S				S		S	R	R
SAMN05774081	Klebsiella pneumoniae	S							R		R	R					R					R			R		R	R	R	R
SAMN05774083	Klebsiella pneumoniae	S							S		S	R					S			S		S			S		S	R	R
SAMN05806167	Klebsiella pneumoniae	S									S	R					S			S		S			S	S	S	S	S	R
SAMN05806176	Klebsiella pneumoniae	S							S		S	R					R			S		S			R	S			R	R
SAMN06015658	Klebsiella pneumoniae	S							S		S	S					R			S		R			R	S		R		R
SAMN06015668	Klebsiella pneumoniae	S									S	R					R			S		R			R	S		S		S
SAMN06311516	Klebsiella pneumoniae	S							S		S						S			S		R			S	S		R	R	R
SAMN06546423	Klebsiella pneumoniae	S									S	S										R				S	S	S	R	R
SAMN06546424	Klebsiella pneumoniae	S							R		R	R					R					R			R	R	R	R	R	R
SAMN06546425	Klebsiella pneumoniae	S							R		R	R					R					R			R	R	R	R	R	R
SAMN06680398	Klebsiella pneumoniae	S							S		S						S								S	S	S	R	R	R
SAMN06680399	Klebsiella pneumoniae	R									R	R					R					S			R	S	R	R	R	R
SAMN06680408	Klebsiella pneumoniae	R									S	R					R			S		S			R	S	R	R	R	R
SAMN06680409	Klebsiella pneumoniae	S									S	R					S			S		S			S	S	S	R		S
SAMN06680411	Klebsiella pneumoniae	S							R		R	R					R					R				R	R		R	R
SAMN06754730	Klebsiella pneumoniae	S							R		R	R					R					R			R		R	R	R	R
SAMN06754739	Klebsiella pneumoniae	S							S		S	R					R			S		S			R	S	S	R		R
SAMN06754741	Klebsiella pneumoniae	S							S		R	R					R			S		R			R	S		R	R	R
SAMN06754742	Klebsiella pneumoniae	S							R			R					R			S		R			R	S		R	R	R
SAMN07265011	Klebsiella pneumoniae	R							R	R		R					R		R	R		R	R		R	R	R	R	R	R
SAMN07291504	Klebsiella pneumoniae								R	R		R					R		R	R		S	R		R	R	R	S	R	R
SAMN07291505	Klebsiella pneumoniae								R	R		R					R		R	R		S	R		R	R	R	S	R	R
SAMN07291506	Klebsiella pneumoniae								R	R		R					R		R	R		R	R		R	R	R	S	R	R
SAMN07291519	Klebsiella pneumoniae	S							R	R		R					R		S	S		R	S		R	S	R	S	R	R
SAMN07291531	Klebsiella pneumoniae	S							R	R		R					R		R	R		S	R		R	R	R	S	R	R
SAMN07291547	Klebsiella pneumoniae								R	R		R					R		R	R		R	R		R	R	R	S	R	S
SAMN07325893	Klebsiella pneumoniae	S							S		S	R					S			S		S			S	S	S	R	S	R
SAMN07325895	Klebsiella pneumoniae	S									S	R					S			S		S			S	S	S	R	S	R
SAMN07325896	Klebsiella pneumoniae	S									S	R								S		R			S	S	S	R	R	R
SAMN07325898	Klebsiella pneumoniae	S							S		R	R					R			S		S			R	S	R		S	S
SAMN07325906	Klebsiella pneumoniae	S							S		R	R					R					S				R	R	S	S	R
SAMN07325908	Klebsiella pneumoniae											R								R		S	R
SAMN07332510	Klebsiella pneumoniae	S										R					R			S		S			R	S	S	R	R	S
SAMN07332511	Klebsiella pneumoniae	S							S		S	S					S			S		S			S	S	S	S	R	R
SAMN07332513	Klebsiella pneumoniae	S							S		S	R					R			S		S			R	S	R	S	R	R
SAMN07332514	Klebsiella pneumoniae	S							S		S	R					S			S		R			S	S		S		S
SAMN07332515	Klebsiella pneumoniae	S							S		S	R					R			S		S			R	S	R	S	R	R
SAMN07410707	Klebsiella pneumoniae								R		R	R													R	S	R	R	R	R
SAMN07410710	Klebsiella pneumoniae	S							S		R	R										S				R	R	S	S	R
SAMN07410711	Klebsiella pneumoniae	S									R	R					R					S			R	R	R	R	S	R
SAMN07410714	Klebsiella pneumoniae	S							S		R	R					R					S			R	R	R	R	S	R
SAMN07450844	Klebsiella pneumoniae	R							R		R	R					R					R			R	R	R	R	R	R
SAMN08045835	Klebsiella pneumoniae	R							R		R	R					R					R			R	S	R	R	R	S
SAMN08045836	Klebsiella pneumoniae	R							R		R	R					R					R			R	R	R	R	R	R
SAMN04014895	Pseudomonas aeruginosa	S							R			R										R	R			R	R		R
SAMN04014905	Pseudomonas aeruginosa	S							R			R							R			S	R			R			S
SAMN04014931	Pseudomonas aeruginosa						R		R			R							R			R	R			R	R		R
SAMN04014933	Pseudomonas aeruginosa	R					R		R			R							R			R	R			R	R		R
SAMN04014935	Pseudomonas aeruginosa						R		R			R							R			R	R			R	R		S
SAMN04014936	Pseudomonas aeruginosa	S					R		S			S										S	R			R			S
SAMN04014941	Pseudomonas aeruginosa	R					R		R			R							R			R	R			R			R
SAMN04014944	Pseudomonas aeruginosa								R			R							R			R	R			R	S		R
SAMN04014946	Pseudomonas aeruginosa	S					R		R			R							R			R	S			R			R
SAMN04014949	Pseudomonas aeruginosa	R					S		R			R							R			R	R			R	R		R
SAMN04014951	Pseudomonas aeruginosa	R					S		R			R							R			R	R			R			R
SAMN04014952	Pseudomonas aeruginosa	R					S		R										R			R	R			R	R		R
SAMN04901619	Pseudomonas aeruginosa	S					R		R			R							R			S	R			R	R		S
SAMN04901620	Pseudomonas aeruginosa	R					S		R			R							R			R	R			R	R		R
SAMN04901621	Pseudomonas aeruginosa	S					R		R			R							R			R	R			R	R		R
SAMN04901622	Pseudomonas aeruginosa	S					S		S			S							S			R	R				S		R
SAMN04901623	Pseudomonas aeruginosa	S					R		S			S							R			S	R			R	S		S
SAMN04901624	Pseudomonas aeruginosa	S					S		S			S							S			R	R			S	S		R
SAMN04901625	Pseudomonas aeruginosa	R					R		R			R							R			R	R			R	R		R
SAMN04901626	Pseudomonas aeruginosa	S					S		S			S							S			R	R			S	S		R
SAMN04901627	Pseudomonas aeruginosa	S					S		S			S							S			S	R			S	S		S
SAMN04901628	Pseudomonas aeruginosa	S					S		S			S							S			S	S			S	S		S
SAMN04901629	Pseudomonas aeruginosa	R					R		R			R							R			R	R			R	R		R
SAMN04901630	Pseudomonas aeruginosa						R		R			R							R			R	R			R	R		R
SAMN04901631	Pseudomonas aeruginosa						R		R			R							R			R	R			R	R		R
SAMN04901632	Pseudomonas aeruginosa						S		R			R										R	R				R		R
SAMN04901633	Pseudomonas aeruginosa						S		R										R			R	R			R	R		R
SAMN04901634	Pseudomonas aeruginosa	S					R					S							R			R	R			R	S		R
SAMN04901635	Pseudomonas aeruginosa	R					R		R			R							R				R			R			R
SAMN04901636	Pseudomonas aeruginosa	R					R		R			R							R			R	R			R	R		R
SAMN04901637	Pseudomonas aeruginosa	S					S		S			S							S			S	R			S	S		S
SAMN04901638	Pseudomonas aeruginosa	R					S		R			R										R	R				R		R
SAMN04901639	Pseudomonas aeruginosa	R					R		R			R							R			R	R			R	R		R
SAMN04901640	Pseudomonas aeruginosa	R					R		R			R							R			R	R			R	R		R
SAMN04901641	Pseudomonas aeruginosa	S					R					S							S			S	S			S			S
SAMN04901642	Pseudomonas aeruginosa	S					R		R			R							R			S	S				R		S
SAMN04901643	Pseudomonas aeruginosa	S							S										S			S	S			S	S		S
SAMN04901644	Pseudomonas aeruginosa	R					S		R			R							R			R	R			R	R		R
SAMN04901645	Pseudomonas aeruginosa	R							R			R							R			R	R			R	R		R
SAMN04901646	Pseudomonas aeruginosa	S					S		S			S							S			S	R				S		S
SAMN04901647	Pseudomonas aeruginosa	S					S		S			S							S			S	S				S		S
SAMN04901648	Pseudomonas aeruginosa	S					S		S			S							S			S	S			S	S		S
SAMN04901649	Pseudomonas aeruginosa	S					S		S			S							S			S	S			S	S		S
SAMN04901650	Pseudomonas aeruginosa	R					S		S			S											S			R	S		R
SAMN04901651	Pseudomonas aeruginosa	S					S		S			S							S				S			S	S		S
SAMN04901652	Pseudomonas aeruginosa	S					S		S			S							S			S	S			S	S		S
SAMN04901653	Pseudomonas aeruginosa	S					S		S			S							S				S			S	S		S
SAMN04901654	Pseudomonas aeruginosa	S					S		S			S							S			S	R			S	S		S
SAMN04901655	Pseudomonas aeruginosa	S					S		S										R			R	R			R	S		R
SAMN04901656	Pseudomonas aeruginosa	S					S												R			R	R			R			R
SAMN04901657	Pseudomonas aeruginosa	S					S					S							S			S	R				S		S
SAMN04901658	Pseudomonas aeruginosa	S					R		R			R							R			S	R			R	R		S
SAMN04901659	Pseudomonas aeruginosa	S					S		S			S							S			S	R				S		S
SAMN04901660	Pseudomonas aeruginosa	S					S		S			S							S			S	R			S	S		S
SAMN04901661	Pseudomonas aeruginosa	S							S			S										R	R			R	S		R
SAMN04901662	Pseudomonas aeruginosa	S					S		S			S							S			R	R			S	S		R
SAMN05463124	Pseudomonas aeruginosa	S
SAMN07291494	Pseudomonas aeruginosa	R					R		R			R							R			R	R			R	R		R
SAMN07291495	Pseudomonas aeruginosa	S					R		R			R							R			S	R			R	R		S
SAMN07291496	Pseudomonas aeruginosa	R							R			R							R			R	R			R			R
SAMN07291497	Pseudomonas aeruginosa	S										R							R			R	R				R		R
SAMN07291498	Pseudomonas aeruginosa	S					R					R							R			S	R			R	R		S
SAMN07291499	Pseudomonas aeruginosa	S					R		R			R							R			R	R			R	R		R
SAMN07291500	Pseudomonas aeruginosa	R					R		R			R							R			R	R			R	R		R
SAMN07291501	Pseudomonas aeruginosa	S					R		R			R							R			R	R			R	R		R
SAMN07291502	Pseudomonas aeruginosa	S					R					R							R			S	R			R	R		S
SAMN07291503	Pseudomonas aeruginosa	S					R					R							R			S	R			R	R		S
SAMN07291532	Pseudomonas aeruginosa	R					S		R			R							R				R			R	S		R
SAMN07291533	Pseudomonas aeruginosa	S					R		R			R							R			S	R			R	R		S
SAMN07291534	Pseudomonas aeruginosa	S					R		R			R							R			R	R			R	R		R
SAMN07291535	Pseudomonas aeruginosa	S					R		R			R							R			R	R			R	R		R
SAMN07291536	Pseudomonas aeruginosa	S					R		R			R							R			R	R			R			R
SAMN07291537	Pseudomonas aeruginosa	R							R			R							R			R	R			R	R		R
SAMN07291538	Pseudomonas aeruginosa	R					R		R			R							R			R	R			R	R		R
SAMN07291539	Pseudomonas aeruginosa	S					R					R							R			S	R			R	R		S
SAMN07291540	Pseudomonas aeruginosa	S					S		S			S							S			S				S	S		S
SAMN07291542	Pseudomonas aeruginosa	S					R		R			R							R			R	R			R	R		R
SAMN07291548	Pseudomonas aeruginosa	S					R		R			R							R			S	R			R	R		S
SAMN07291549	Pseudomonas aeruginosa	S					R		R			R							R			S	R			R			S
SAMN07291550	Pseudomonas aeruginosa	S					R		R			R							R			S	R			R	R
SAMN07291551	Pseudomonas aeruginosa	S					R		R			R							S							S	R		S
SAMN07291552	Pseudomonas aeruginosa	S					R		R			R							R			S	R			R	R		S
SAMN07291553	Pseudomonas aeruginosa	R					R		R			R							R			R	R			R	R		R
SAMN02699187	Salmonella enterica			S	S						S		S	S		S						S		S				R		S
SAMN02699188	Salmonella enterica			S	S						S		S	S		S						S		S				S		S
SAMN02699189	Salmonella enterica			S	R						S		S	S		S						S		S				S		S
SAMN02699190	Salmonella enterica			R	R								R	R		S						S		S				R		S
SAMN02699191	Salmonella enterica			R	R						R		R	R		S						S		S				R		S
SAMN02699192	Salmonella enterica			S	R						S		S	S		S						R		S				R		S
SAMN02699193	Salmonella enterica				R						S		S	S		S						R		R				S		S
SAMN02699194	Salmonella enterica			R	R								R	R		S						S		R				R		S
SAMN02699195	Salmonella enterica			S	R						S		S	S		S						R		S				R		S
SAMN02699196	Salmonella enterica				R						S		S	R		S						S		R				R		S
SAMN02699198	Salmonella enterica				R						S		S	S		R						S		S				R		S
SAMN02699199	Salmonella enterica			R	R						R		R	R		S						R		S				S		S
SAMN02699200	Salmonella enterica				R						S		S	S		S						S		S				R		S
SAMN02699201	Salmonella enterica			S	S						S		S	S		S						R		S				S		S
SAMN02699202	Salmonella enterica			S	S						S		S	S		S						S		S				R		S
SAMN02699203	Salmonella enterica			S	R						S		S	S		S						R		S				R		S
SAMN02699204	Salmonella enterica			S	S						S		S	S		S						S		S				R		S
SAMN02699205	Salmonella enterica			S	S						S		S	S		S						S		S				S		S
SAMN02699206	Salmonella enterica			S	R						S		S	S		S						S		S				R		S
SAMN02699207	Salmonella enterica			S	R						S		S	S		S						R		S				R		S
SAMN02699208	Salmonella enterica			S	S						S		S	S		S						S		S				R		S
SAMN02699209	Salmonella enterica			R	R						R		R	R		R						R		S				R		S
SAMN02699210	Salmonella enterica			S	S						R		S	S		R						S		S				S		S
SAMN02699211	Salmonella enterica			S	S						R		S	S								S		S				R		S
SAMN02699212	Salmonella enterica			S	S						S		S	S		S						S		S				S		S
SAMN02699213	Salmonella enterica			S	R						S		S	S		S						S		S				S		S
SAMN02699214	Salmonella enterica			S	R						S		S	S		S						S		S				R		S
SAMN02699215	Salmonella enterica			S	S						S		S	S		S						S		S				R		S
SAMN02699216	Salmonella enterica			S	S						S		S	S		S						S		S				R		S
SAMN02699217	Salmonella enterica			R	R						R		R	R		R						S		S				S		S
SAMN02699218	Salmonella enterica			S	S						S		S	S		S						S		R				S		S
SAMN02699219	Salmonella enterica			R	R						R		R	R		S						S		R				R		S
SAMN02699220	Salmonella enterica				R						S		R	R		S						S		S				R		S
SAMN02699221	Salmonella enterica			S	R						S		S	S		S						R		S				S		S
SAMN02699222	Salmonella enterica			S	S						S		S	S		S						S		S				S		S
SAMN02699223	Salmonella enterica			R	R						R		R	R		R						R		R				R		R
SAMN02699224	Salmonella enterica			R	R						R		R	R		R						R		R				R		R
SAMN02699225	Salmonella enterica			R	R						R		R	R		S						S		R				R		S
SAMN02699226	Salmonella enterica			R	R						R		R	R		S						S		R				R		S
SAMN02699227	Salmonella enterica			S	S						S		S	S		S						S		S						S
SAMN02699228	Salmonella enterica			S	S						S		S	S		S						R		S				R		S
SAMN02699229	Salmonella enterica				R						S		S			S						S		S				R		S
SAMN02699230	Salmonella enterica			R	R						R		R	R		S						S		S				S		S
SAMN02699231	Salmonella enterica			R	R								R	R		S						S		R				R		S
SAMN02699232	Salmonella enterica			R	R								R	R		S						R		R				R		S
SAMN02699233	Salmonella enterica			R	R						R		R	R		S						S		S				R		S
SAMN02699234	Salmonella enterica			S	S						S		S	S		S						S		S				S		S
SAMN02699235	Salmonella enterica			R	R						R		R	R		S						S		S				R		S
SAMN02699236	Salmonella enterica			R	R								R	R		S						S		S				R		S
SAMN02699237	Salmonella enterica			S	S						S		S	S		S						S		S				S		S
SAMN02699238	Salmonella enterica			S	S						S		S	S		S						S		S				R		S
SAMN02699239	Salmonella enterica			S	S						S		S	S		S						R		S				R		S
SAMN02699240	Salmonella enterica				R						S		S	S		S						R		S				R		S
SAMN02699241	Salmonella enterica				R						S		S	S		S						R		S				R		S
SAMN02699242	Salmonella enterica			S	S						S		S	S		S						S		S				S		S
SAMN02699243	Salmonella enterica			S	R								S	R		S						S		R						S
SAMN02699244	Salmonella enterica			S	S						S		S	S		S						R								S
SAMN02699245	Salmonella enterica			S	R						S		S			S						R		S				R		S
SAMN02699246	Salmonella enterica			S	S						S		S	S		S						S		R				R		S
SAMN02699247	Salmonella enterica			R	R						R		R	R		S						S		S				R		S
SAMN02699248	Salmonella enterica			S	R						S		S	S		S						S		S				R		S
SAMN02699249	Salmonella enterica			R	R						R		R	R		S						S		S				R		S
SAMN02699250	Salmonella enterica			R	R								R	R		S						R		S				R		S
SAMN02699251	Salmonella enterica			S	R						S		S	S		S						R		S				S		S
SAMN02699252	Salmonella enterica				R								R			S						R		S				R		S
SAMN02699253	Salmonella enterica			S	R						S		S	S		S						S		S				R		S
SAMN02699254	Salmonella enterica			S	S						S		S	S		S						S		S				S		S
SAMN02699255	Salmonella enterica			S	S						S		S	S		S						S		S				R		S
SAMN02699256	Salmonella enterica			R	R						R		R	R		S						R		S				R		S
SAMN02699257	Salmonella enterica				R						S		S	S		S						R		R				S		S
SAMN02699258	Salmonella enterica			R	R						R		R	R		S						S		S				R		S
SAMN02699259	Salmonella enterica			R	R						R		R	R		S						S		R				R		S
SAMN02699260	Salmonella enterica			S	S						S		S	S		S						S		S				S		S
SAMN02699261	Salmonella enterica				R						S		S	S		S						R		S				S		S
SAMN02699262	Salmonella enterica			S	S						S		S	S		S						S		S				S		S
SAMN02699263	Salmonella enterica			S	R						S		S	S		S						S		S				S		S
SAMN02699264	Salmonella enterica			S	R						S		S	S		S						R		S				R		S
SAMN02699265	Salmonella enterica			S	S						S		S	S		S						R		S				R		S
SAMN02699266	Salmonella enterica			S	S						S		S	S		S						S		S				R		R
SAMN02699267	Salmonella enterica			S	S						S		S	S		S						S		S				S		S
SAMN02699268	Salmonella enterica			S	R						S		S	S		S						S		S				S		S
SAMN02699269	Salmonella enterica			S	S						S		S	S		S						S		S				S		S
SAMN02699270	Salmonella enterica			S	S						S		S	S		S						S		R				R		S
SAMN02699271	Salmonella enterica			S	R						S		S	S		S						S		R				R		S
SAMN02699272	Salmonella enterica			S	S						S		S	S		S						S		S				R		S
SAMN02699273	Salmonella enterica			S	S						S		S	S		S						R		S				R		S
SAMN02699274	Salmonella enterica			R	R						R		R	R		R						S		S				R		S
SAMN02699275	Salmonella enterica			R	R						R			R		S						S		S				R		S
SAMN02699276	Salmonella enterica			S	S						S		S	S		S						S		S				R		S
SAMN02699277	Salmonella enterica			R	R								R	R		S						S		S				R		S
SAMN02699278	Salmonella enterica			S	S						S		S	S		S						S		S				R		S
SAMN02699279	Salmonella enterica			S	S						S		S	S		S						S		S				S		S
SAMN02699280	Salmonella enterica			S	S						S		S	S		S						S		S				S		S
SAMN02699281	Salmonella enterica			S	S						S		S	S		S						S		S				R		S
SAMN02699282	Salmonella enterica			S	S						S		S	S		S						S		S				S		S
SAMN02699283	Salmonella enterica			R	R						R		R	R		S						S		S				S		S
SAMN02699284	Salmonella enterica			S	S						S		S	S		S						S		S				R		S
SAMN02699285	Salmonella enterica			S	S						S		S	S		S						S		S				R		S
SAMN02699286	Salmonella enterica			S	S						S		S	S		S						S		S				S		S
SAMN02699287	Salmonella enterica			S	S						S		S	S		S						S		S				R		S
SAMN02699288	Salmonella enterica			S	R						S		S	S		S						R		S				R		S
SAMN02699289	Salmonella enterica			R	R								R	R		S								S				R		S
SAMN02699290	Salmonella enterica			S	S						S		S	S		S						R		S				S		S
SAMN02699291	Salmonella enterica			S	R						S		S	S		S						R		S				R		S
SAMN02699292	Salmonella enterica			S	S						S		S	S		S						S		S				R		S
SAMN02699293	Salmonella enterica			S	S						S		S	S		S						S		S				R		S
SAMN02699294	Salmonella enterica			S	S						S		S	S		S						S		S				S		S
SAMN02699295	Salmonella enterica			S	S						S		S	S		S						S		S				S		S
SAMN02699296	Salmonella enterica			R	R						R		R	R		S						R		R				R		S
SAMN02699297	Salmonella enterica			S	S						S		S	S								S		R				S		S
SAMN02699298	Salmonella enterica			S	S						S		S	S		S						S		S				S		S
SAMN02699299	Salmonella enterica			S	S						S		S	S		S						R		S				R		S
SAMN02699300	Salmonella enterica			S	S						S		S	S		S						S		S				R		S
SAMN02699301	Salmonella enterica			S	S						S		S	S		S						S		S				S		S
SAMN02699302	Salmonella enterica			S	S						S		S	S		S						S		S				S		S
SAMN02699303	Salmonella enterica			S	S						S		S	S		S						S		S				R		S
SAMN02699304	Salmonella enterica			S	S						S		S	S		S						R		S				R		S
SAMN02699305	Salmonella enterica			S	S						S		S	S		S						S		S				R		S
SAMN02699306	Salmonella enterica			R	R						R		R	R		S						S		S				R		S
SAMN02699307	Salmonella enterica			S	S						S		S	S		S						R		S				S		S
SAMN02699308	Salmonella enterica			R	R						R		R	R		S						S		S				S		S
SAMN02699309	Salmonella enterica			R	R						R		R	R		S						S		R				S		S
SAMN02699310	Salmonella enterica			S	S						S		S	S		S						S		S				S		S
SAMN02699311	Salmonella enterica			S	R						S		S	S		S						S		S				R		S
SAMN02699312	Salmonella enterica			S	S						S		S	S								S		S				R		S
SAMN02699313	Salmonella enterica			S	R						S		S	S		S						S		R				R		S
SAMN02699314	Salmonella enterica			R	R								R	R		S						S		S				R		S
SAMN02699315	Salmonella enterica			R	R						R		R	R		S						S		R				R		S
SAMN02699316	Salmonella enterica			S	S						S		S	S		S						S		S				R		S
SAMN02699317	Salmonella enterica			S	R						S		S	S		R						S		R				R		S
SAMN02699318	Salmonella enterica			R	R						R		R	R		S						R		S				R		S
SAMN02699319	Salmonella enterica			R	R						R		R	R		S						S		R				S		S
SAMN02699320	Salmonella enterica			R	R								R	R		S						S		S				R		S
SAMN02699321	Salmonella enterica			R	R								R	R		S						R		S				R		S
SAMN02699322	Salmonella enterica			R	R						S		R	R		S						S		S				S		S
SAMN02699323	Salmonella enterica			S	S						S		S	S		S						S		S				S		S
SAMN02699324	Salmonella enterica			S	S						S		S	S		S						S		S				S		S
SAMN02699325	Salmonella enterica			S	S						S		S	S		S						S		S				S		S
SAMN02699326	Salmonella enterica			S	S						S		S	S		S						S		S				S		S
SAMN02699327	Salmonella enterica			S	R						S		S	S		S						R		S				R		S
SAMN02699328	Salmonella enterica			S	S						S		S	S		S						S		S				S		S
SAMN02699329	Salmonella enterica			R	R						R		R	R		S						S		R				R		S
SAMN02699330	Salmonella enterica			S	S						S		S	S		S						S		S				R		S
SAMN02699331	Salmonella enterica			R	R						R		R	R		S						S		R				R		S
SAMN02699332	Salmonella enterica			R	R						R		R	R		S						S		S				R		S
SAMN02699333	Salmonella enterica			S	S						S		S	S		S						R		S				S		S
SAMN02699334	Salmonella enterica			S	S						S		S	S		S						S		S				S		S
SAMN02699335	Salmonella enterica			S	S						S		S	S		S						S		S				S		S
SAMN02699336	Salmonella enterica			S	R						S		S	S		S						S		R				S		S
SAMN02699337	Salmonella enterica			R	R						R		R	R		S						S		S				R		S
SAMN02699338	Salmonella enterica			S	S						S		S	S		S						S		S				R		S
SAMN02699339	Salmonella enterica			R	R						R		R	R		R						R		R				R		S
SAMN02699340	Salmonella enterica			S	S						S		S	S		S						S		S				S		S
SAMN02699341	Salmonella enterica			R	R						R		R	R		S						S		S				S		S
SAMN02699342	Salmonella enterica			R	R						S			R		S						S		S				S		S
SAMN02699343	Salmonella enterica			S	S						S		S	S		S						R		S				S		S
SAMN02699344	Salmonella enterica			S	S						S		S	S		S						S		S				R		S
SAMN02699345	Salmonella enterica			S	S						S		S	S		S						S		S				R		S
SAMN02699346	Salmonella enterica			R	R						R		R	R		S						S		S				S		S
SAMN02699347	Salmonella enterica			S	R						S		S	S		S						S		S				R		S
SAMN02699348	Salmonella enterica				R						S		S	S		S						R		S				R		S
SAMN02699349	Salmonella enterica			S	R						S		S	S		S						R		S				S		S
SAMN02699350	Salmonella enterica			S	R						S		S	S		S						R		S				R		S
SAMN02699351	Salmonella enterica			S	S						S		S	S		S						S		S				S		S
SAMN02699352	Salmonella enterica			S	S						S		S	S		S						S		S				S		S
SAMN02699353	Salmonella enterica			S	S						S		S	S		S						S		S				R		S
SAMN02699354	Salmonella enterica			S	S						S		S	S		S						S		S				S		S
SAMN02699355	Salmonella enterica			R	R						R		R	R		S						R		R				R		S
SAMN02699356	Salmonella enterica			S	S						S		S	S		S						R		S				R		S
SAMN02699357	Salmonella enterica			S	S						S		S	S		S						S		S				S		S
SAMN02699358	Salmonella enterica			R	R						R		R	R		S						R		S				R		S
SAMN02699359	Salmonella enterica			R	R						R		R	R		R						S		S				R		S
SAMN02699360	Salmonella enterica			S	S						S		S	S		S						S		S				R		S
SAMN02699361	Salmonella enterica			S	S						S		S	S		S						S		S				R		S
SAMN02699362	Salmonella enterica			R	R						R		R	R		R						S		R				R		S
SAMN02699363	Salmonella enterica			S	S						S		S	S		S						R		R				R		S
SAMN02699364	Salmonella enterica			S	R						S		S	S		S						R		S				R		S
SAMN02699365	Salmonella enterica			S	S						S		S	S		S						S		S				R		S
SAMN02699366	Salmonella enterica			S	S						S		S	S		S						S		S				S		S
SAMN02950159	Salmonella enterica			S	S						S		S	S		S						S		R				R		S
SAMN03892123	Salmonella enterica				R									S																S
SAMN03892128	Salmonella enterica				R									R																S
SAMN03892129	Salmonella enterica				R																									S
SAMN03894056	Salmonella enterica			S	S						S		S	S		S						S		S				S		S
SAMN03894057	Salmonella enterica			R	R						R		R	R		S						S		S				R		S
SAMN03894058	Salmonella enterica			S	S						S		S	S		S						S		S				S		S
SAMN03894059	Salmonella enterica			R	R						R		R	R		S						S		S				R		S
SAMN03894060	Salmonella enterica			S	S						S		S	S		S						S		S				S		S
SAMN03894061	Salmonella enterica			S	S						S		S	S		S						S		S				S		S
SAMN03894062	Salmonella enterica			S	R						S		S	S		S						R		S				R		S
SAMN03894063	Salmonella enterica			S	S						S		S	S		S						S		S				R		S
SAMN03894064	Salmonella enterica			R	R						R		R	R		S						S						S		S
SAMN03894065	Salmonella enterica			S	R						S		S	S		S						S		S				R		S
SAMN03894066	Salmonella enterica			S	S						S		S	S		S						S		S				S		S
SAMN03894067	Salmonella enterica			S	S						S		S	S		S						S		S				S		S
SAMN03894068	Salmonella enterica			S	S						S		S	S		S						S		S				S		S
SAMN03894069	Salmonella enterica			S	S						S		S	S		S						S		S				S		S
SAMN03894070	Salmonella enterica			S	R						S		S	S		S						S		S				R		S
SAMN03894071	Salmonella enterica			S	S						S		S	S		S						S		S				S		S
SAMN03894072	Salmonella enterica			S	S						S		S	S		S						S		S				S		S
SAMN03894073	Salmonella enterica			S	S						S		S	S		S						S		S				S		S
SAMN03894074	Salmonella enterica			S	S						S		S	S		S						S		S				R		S
SAMN03894075	Salmonella enterica			S	S						S		S	S		S						S		S				R		S
SAMN03894076	Salmonella enterica			S	S						S		S	S		S						S		S				S		S
SAMN03894077	Salmonella enterica			S	S						S		S	S		S						S		S				S		S
SAMN03894078	Salmonella enterica			R	R						R		R	R		S						S		R				R		S
SAMN03894079	Salmonella enterica			S	S						S		S	S		S						S		S				S		S
SAMN03894080	Salmonella enterica			S	S						S		S	S		S						S		S				R		S
SAMN03894081	Salmonella enterica			S	S						S		S	S		S						S		S				S		S
SAMN03894082	Salmonella enterica			S	S						S		S	S		S						S		S				S		S
SAMN03894083	Salmonella enterica			S	S						S		S	S		S						S		S				S		S
SAMN03894084	Salmonella enterica			S	S						S		S	S		S						S		S				R		S
SAMN03894085	Salmonella enterica			S	S						S		S	S		S						S		S				S		S
SAMN03894086	Salmonella enterica			S	S						S		S	S		S						S		S				S		S
SAMN03894087	Salmonella enterica			S	S						S		S	S		S						S		S				R		S
SAMN03894088	Salmonella enterica			S	S						S		S	S		S						S		S				S		S
SAMN03894089	Salmonella enterica			S	R						S		S	S		S						R		S				R		S
SAMN03894090	Salmonella enterica				R						S		S	S		S						R		S				R		S
SAMN03894091	Salmonella enterica			S	S						S		S	S		S						S		S				S		S
SAMN03894092	Salmonella enterica			S	S						S		S	S		S						S		S				S		S
SAMN03894093	Salmonella enterica			S	S						S		S	S		S						S		S				S		S
SAMN03894094	Salmonella enterica			S	S						S		S	S		S						S		S				R		S
SAMN03894095	Salmonella enterica			S	S						S		S	S		S						S		S				R		S
SAMN03894096	Salmonella enterica			S	S						S		S	S		S						S		S				R		S
SAMN03894097	Salmonella enterica			S	S						S		S	S		S						S		S				S		S
SAMN03894098	Salmonella enterica			S	S						S		S	S		S						S		S				S		S
SAMN03894099	Salmonella enterica			S	S						S		S	S		S						S		S				S		S
SAMN03894100	Salmonella enterica			S	S						S		S	S		S						S		S				S		S
SAMN03894101	Salmonella enterica			R	R						R		R	R		S						S		S				R		S
SAMN03894102	Salmonella enterica			S	S						S		S	S		S						S		S				R		S
SAMN03894103	Salmonella enterica			S	R						S		S	S		S						S		S				R		S
SAMN03894104	Salmonella enterica			R	R						R		R	R		S						S		R				R		S
SAMN03894105	Salmonella enterica			S	S						S		S	S		S						S		S				S		S
SAMN03894106	Salmonella enterica			S	S						S		S	S		S						S		S				S		S
SAMN03894107	Salmonella enterica			S	S						S		S	S		S						S		S				R		S
SAMN03894108	Salmonella enterica			S	S						S		S	S		S						S		S				R		S
SAMN03894109	Salmonella enterica			S	S						S		S	S		S						S		S				R		S
SAMN03894110	Salmonella enterica			R	R								R	R		S						S		S				S		S
SAMN03894111	Salmonella enterica			S	S						S		S	S		S						S		S				R		S
SAMN03894112	Salmonella enterica			S	S						S		S	S		S						S		R				R		S
SAMN03894113	Salmonella enterica			S	R						S		S	S		R						R		R				R		S
SAMN03894114	Salmonella enterica			R	R						R		R	R		S						S		R				R		S
SAMN03894115	Salmonella enterica			S	S						S		S	S		S						S		S				R		S
SAMN03894116	Salmonella enterica			S	S						S		S	S		S						S		S				R		S
SAMN03894117	Salmonella enterica			S	S						S		S	S		S						S		S				S		S
SAMN03894118	Salmonella enterica			S	S						S		S	S		S						R		S				R		S
SAMN03894119	Salmonella enterica			S	S						S		S	S		S						S		S				S		S
SAMN03894120	Salmonella enterica			S	S						S		S	S		S						S		S				S		S
SAMN03894121	Salmonella enterica			S	S						S		S	S		S						S		S				S		S
SAMN03894122	Salmonella enterica			S	S						S		S	S		S						S		S				S		S
SAMN03894123	Salmonella enterica			S	S						S		S	S		S						S		S				S		S
SAMN03894124	Salmonella enterica			R	R						R		R	R		S						S		R				R		S
SAMN03894125	Salmonella enterica			R	R						R		R	R		S						S		S				R		S
SAMN03894126	Salmonella enterica			R	R						R		R	R		S						S		S				R		S
SAMN03894127	Salmonella enterica			S	R						S		S	S								S		R				R		S
SAMN03894128	Salmonella enterica			S	S						S		S	S		S						S		S				S		S
SAMN03894129	Salmonella enterica			S	R						S		S	S		S						R		S				R		S
SAMN03894130	Salmonella enterica			S	S						S		S	S		S						S		S				R		S
SAMN03894131	Salmonella enterica			R	R						R		R	R		S						S		S				R		S
SAMN03894132	Salmonella enterica			S	S						S		S	S		S						S		S				R		S
SAMN03894133	Salmonella enterica			R	R								R	R		S						S		R				R		S
SAMN03894134	Salmonella enterica			S	S						S		S	S		S						S		S				R		S
SAMN03894135	Salmonella enterica			S	S						S		S	S		S						S		S				R		S
SAMN03894136	Salmonella enterica			S	R						S		S	S		S						R		S				R		S
SAMN03894137	Salmonella enterica			S	R						S		S	S		S						R		S				R		S
SAMN03894138	Salmonella enterica			S	R						S		S	S		S						R		S				R		S
SAMN03894139	Salmonella enterica			S	R						S		S	S		S						S		S				R		S
SAMN03894140	Salmonella enterica			S	S						S		S	S		S						S		S				R		S
SAMN03894141	Salmonella enterica			S	S						S		S	S		S						S		S				S		S
SAMN03894142	Salmonella enterica			R	R						R		R	R		S						S		R				R		S
SAMN03894143	Salmonella enterica			S	S						S		S	S		S						S		S				S		S
SAMN03894144	Salmonella enterica			S	S						S		S	S		S						S		S				S		S
SAMN03894145	Salmonella enterica			S	S						S		S	S		S						S		S				S		S
SAMN03894146	Salmonella enterica			S	R						S		S	S		S						R		S				R		S
SAMN03894147	Salmonella enterica			S	S						S		S	S		S						S		S				R		S
SAMN03894148	Salmonella enterica			R	R						R		R	R		S						S		S				R		S
SAMN03894149	Salmonella enterica			R	R						R		R	R		S						S		S				R		S
SAMN03894150	Salmonella enterica			R	R								R	R		S						S		R				R		S
SAMN03894151	Salmonella enterica			S	S						S		S	S		S						S		S				S		S
SAMN03894152	Salmonella enterica			S	S						S		S	S		S						S		S				S		S
SAMN03894153	Salmonella enterica			R	R						R		R	R		S						S		R				R		S
SAMN03894154	Salmonella enterica			S	S						S		S	S		S						S		S				S		S
SAMN03894155	Salmonella enterica				R						S		S	S		R						S		S				R		S
SAMN03894156	Salmonella enterica			S	S						S		S	S		S						S		S				R		S
SAMN03894157	Salmonella enterica			S	S						S		S	S		S						S		S				R		S
SAMN03894158	Salmonella enterica			S	S						S		S	S		S						S		S				R		S
SAMN03894159	Salmonella enterica			S	S						S		S	S		S						S		S				R		S
SAMN03894160	Salmonella enterica			S	R						S		S	S		S						R		S				R		S
SAMN03894161	Salmonella enterica			S	S						S		S	S		S						S		S				R		S
SAMN03894162	Salmonella enterica			S	S						S		S	S		S						S		S				S		S
SAMN03894163	Salmonella enterica			S	S						S		S	S		S						S		S				S		S
SAMN03894164	Salmonella enterica			S	R						S		S	S		S						R		S				R		S
SAMN03894165	Salmonella enterica			S	S						S		S	S		S						S		S				S		S
SAMN03894166	Salmonella enterica			S	R						S		S	S		S						S		S				S		S
SAMN03894167	Salmonella enterica			S	S						S		S	S		S						S		S				S		S
SAMN03894168	Salmonella enterica			S	S						S		S	S		S						S		S				S		S
SAMN03894169	Salmonella enterica			R	R						R		R	R		S						S		S				R		S
SAMN03894170	Salmonella enterica			S	S						S		S	S		S						S		S				R		S
SAMN03894171	Salmonella enterica			S	S						S		S	S		S						S		S				S		S
SAMN03894172	Salmonella enterica			R	R						R		R	R		S						S		R				R		S
SAMN03894173	Salmonella enterica			S	S						S		S	S		S						S		S				S		S
SAMN03894174	Salmonella enterica			S	S						S		S	S		S						S		S				R		S
SAMN03894175	Salmonella enterica			S	S						S		S	S		S						S		S				S		S
[truncated: 1,394 more rows]
